# Supplementary material for: Apatite saturation revisited: new model formulations and applications to igneous rocks
Source: Contrib Mineral Petrol. 2026 Feb 19;181(3):18. doi: 10.1007/s00410-026-02300-5 (PMC12920737; doi:10.1007/s00410-026-02300-5)
Supplement: Supplementary file 2 — Supplementary file2 (XLSX 190 KB) [file 410_2026_2300_MOESM2_ESM.xlsx]

## Sheet: CalibrationDataSet
Reference	ExpNum	expType	T	P (kbar)	duration(s)	diffusivity (basalt)	Diffusive length scale (basalt, mm)	H2O(bulk)	assemblage	meltFrac	withH2O	withF	withCl	natural SM	SiO2	TiO2	Al2O3	Cr2O3	FeO	MnO	MgO	CaO	Na2O	K2O	P2O5	P2O5(error_1sig)	total	H2O	H2O method		Experiment Notes
Andújar et al., 2016	usc42	eq xtal	925	2	183600	1.95499e-13	0.378912	sat	gl, pl, amph, cpx, mt, ap	71.3	1	1	1	1	66.54	0.63	16.41		3.88	0.07	1.09	4.4	5.08	1.7	0.19	0.05	94.8	6.54	calculated in text
Andújar et al., 2022	DR08-140	eq xtal	950	4	262800	2.64324e-13	0.527121	sat	gl, mt, ap, Kaers, bt	70.1	1	1	1	1	58.57	0.99	18.37		6.83	0.17	1.61	4.33	5.98	2.75	0.39	0.07	85.72	6.78	solubility calc in text
Andújar et al., 2022	DR08-141	eq xtal	950	4	262800	2.64324e-13	0.527121	sat, xH2O = 0.72	gl, mt, ilm, ap, kaers, bt	62.15	1	1	1	1	59.95	0.68	19.6		5.71	0.15	1	2.9	6.35	3.24	0.43	0.08	93.86	4.78	solubility calc in text
Andújar et al., 2022	DR08-142	eq xtal	950	4	262800	2.64324e-13	0.527121	sat, xH2O = 0.49	gl, ol, mt, ilm, ap, kaers, bt	63.73	1	1	1	1	60.5	0.68	19.97		6.13	0.15	1	2.9	6.53	3.24	0.19	0.01	95.13	3.4	solubility calc in text
Andújar et al., 2022	DR08-143	eq xtal	950	4	262800	2.64324e-13	0.527121	sat, xH2O = 0.26	gl, ol, mt, ilm, ap, pl, kaers, bt	33.98	1	1	1	1	60.68	0.51	18.36		4.79	0.15	0.58	1.77	7.6	5.24	0.32		88.5	1.97	solubility calc in text
Andújar et al., 2022	DR08-152	eq xtal	925	4	257400	1.95499e-13	0.448649	sat	gl, mt, ilm, ap, kaers, bt	64.79	1	1	1	1	60.41	0.78	18.98		5.66	0.15	0.97	3.71	6.34	2.59	0.42	0.2	88.08	6.69	solubility calc in text
Andújar et al., 2022	DR08-154	eq xtal	925	4	257400	1.95499e-13	0.448649	sat, xH2O = 0.5	gl, mt, ilm, ap, pl. kaers, bt	42.49	1	1	1	1	62.53	0.42	18.2		5.15	0.03	0.51	1.83	7.4	3.54	0.39		95.23	3.59	solubility calc in text
Andújar et al., 2022	DR08-56	eq xtal	950	2	244800	2.64324e-13	0.508749	sat, xH2O = 0.9	gl, ol, mt, ap, kaers, bt	63.1	1	1	1	1	58.01	0.95	18.59		7.08	0.29	1.5	3.87	6.25	3.19	0.3	0.02	92.9	4.65	solubility calc in text
Andújar et al., 2022	DR08-58	eq xtal	950	2	244800	2.64324e-13	0.508749	sat, xH2O = 0.51	gl, ol, mt, ap, kaers, bt	59.19	1	1	1	1	58.58	0.77	18.5		7.41	0.22	0.86	2.57	6.45	4.22	0.41	0.15	94.58	2.73	solubility calc in text
Andújar et al., 2022	DR08-129	eq xtal	925	2	250200	1.95499e-13	0.44233	sat	gl, mt, ap, kaers, bt (QUENCH)	60.13	1	1	1	1	58.84	0.62	18.71		6.96	0.18	0.73	3.47	6.4	3.16	0.91	0.09	94.39	5.06	solubility calc in text
Andújar et al., 2022	DR08-130	eq xtal	925	2	250200	1.95499e-13	0.44233	sat, xH2O = 0.88	gl, mt, ap, kaers, bt	57.6	1	1	1	1	59	1.09	18.96		6.55	0.17	0.67	3.16	6.32	3.24	0.83	0.22	93.87	4.52	solubility calc in text
Andújar et al., 2022	DR08-131	eq xtal	925	2	250200	1.95499e-13	0.44233	sat, xH2O = 0.69	gl, ol, mt, ilm, ap, pl, kaers, bt	35.11	1	1	1	1	59.23	0.49	18.39		7.16	0.05	0.49	1.76	7.3	4.96	0.16		97.57	3.76	solubility calc in text
Andújar et al., 2022	DR08-158	eq xtal	925	1.5	18000	1.95499e-13	0.118642	sat	gl, mt, ap, kaers, bt	62.87	1	1	1	1	60.78	0.68	19.29		5.02	0.16	1.01	3.04	6.51	3.21	0.31	0.05	92.67	3.85	solubility calc in text
Andújar et al., 2022	DR08-159	eq xtal	925	1.5	18000	1.95499e-13	0.118642	sat, xH2O = 0.9	gl, mt, ap, pl, kaers, bt	59	1	1	1	1	60.81	0.74	19.18		4.82	0.18	0.92	2.78	6.77	3.47	0.33	0.08	93.44	3.56	solubility calc in text
Andújar et al., 2022	DR08-160	eq xtal	925	1.5	18000	1.95499e-13	0.118642	sat, xH2O = 0.65	gl, ol, mt, ilm, ap, cpx, pl, kaers, bt	45.08	1	1	1	1	60.52	0.63	19.25		4.92	0.16	0.8	2.73	6.75	3.8	0.44	0.45	95.98	2.72	solubility calc in text
Andújar et al., 2022	DR08-164	eq xtal	925	1	230400	1.95499e-13	0.424467	sat	gl, ol, mt, ap, pl, kaers, bt	49.17	1	1	1	1	61.71	0.53	18.63		5	0.11	0.73	2.28	6.71	3.99	0.31	0.07	95.89	3.14	solubility calc in text
Andújar et al., 2022	DR08-165	eq xtal	925	1	230400	1.95499e-13	0.424467	sat, xH2O = 0.88	gl, ol, mt, ilm, ap, cpx, pl, kaers, bt	45.86	1	1	1	1	61.81	0.59	19.39		5.02	0	0.74	2.1	6.44	3.78	0.14	0.15	94.98	2.87	solubility calc in text
Andújar et al., 2025	Opening-63	eq xtal	1025	3	259200	6.09308e-13	0.794814	0.627917	gl, mt, ap, cpx, amph	56.29	1	1	1	1	49.7973	2.44256	17.3346		9.45789	0.171226	2.83766	8.08558	6.13295	2.51932	1.22086		95.7	3.56136	solubility calc in text
Andújar et al., 2025	Opening-64	eq xtal	1025	3	259200	6.09308e-13	0.794814	0.546569	gl, mt, ap, cpx, amph	52.05	1	1	1	1	50.1447	2.20239	18.0019		9.87527	0.17185	2.5069	7.57978	6.30032	2.11004	1.10687	0.10754	95.7	3.37656	solubility calc in text
Andújar et al., 2025	Opening-65	eq xtal	1025	3	259200	6.09308e-13	0.794814	0.357468	gl, mt, ap, cpx, amph	47.21	1	1	1	1	51.1655	1.83908	18.5391		9.08744	0.170556	2.1546	6.40192	6.98067	2.61496	1.04619	0.183991	96.5	2.35255	solubility calc in text
Andújar et al., 2025	Opening-48	eq xtal	1000	3	259200	4.6632e-13	0.695328	1	gl, mt, ap, cpx, amph	59.95	1	1	1	1	48.7329	3.06632	17.4642		9.52748	0.263526	2.95618	9.21849	5.20791	2.54131	1.02167	0.138567	89.7	5.78755	solubility calc in text
Andújar et al., 2025	Opening-49	eq xtal	1000	3	259200	4.6632e-13	0.695328	0.882819	gl, mt, ap, cpx, amph	54.53	1	1	1	1	49.5756	2.74509	18.1406		8.99243	0.232758	2.81228	8.53075	5.57209	2.55333	0.845039	0.00908854	91.1	5.23754	solubility calc in text
Andújar et al., 2025	Opening-50	eq xtal	1000	3	259200	4.6632e-13	0.695328	0.729212	gl, mt, ap, cpx, amph	48.2	1	1	1	1	51.4104	2.28027	18.9502		8.52814	0.123391	1.94841	7.27015	6.07907	2.71205	0.697867	0.1	91.7	4.44353	solubility calc in text
Andújar et al., 2025	Opening-53	eq xtal	1000	3	259200	4.6632e-13	0.695328	0.139612	gl, mt, ap, cpx, pl, amph	38.25	1	1	1	1	53.3702	1.39403	20.2356		6.73482	0.22301	1.40809	4.44243	7.81991	3.55085	0.821074		95.4	1.04473	solubility calc in text
Andújar et al., 2025	Opening-54	eq xtal	1000	3	259200	4.6632e-13	0.695328	0.065696	gl, mt, ap, cpx, pl, amph	37.63	1	1	1	1	52.9713	1.23726	20.4025		6.70691	0.14651	1.45741	4.1584	8.16493	3.99358	0.761206	0.130695	95.9	0.536172	solubility calc in text
Andújar et al., 2025	Opening-55	eq xtal	950	3	259200	2.64324e-13	0.523499	1	gl, mt, ilm, ap, cpx, amph	41.86	1	1	1	1	56.1609	1.55869	20.1651		5.02072	0.207416	0.643014	5.6222	7.27374	3.0193	0.331356		90.1	5.64907	solubility calc in text
Andújar et al., 2025	Opening-57	eq xtal	950	3	259200	2.64324e-13	0.523499	0.619534	gl, mt, ilm, ap, cpx, amph	37.28	1	1	1	1	55.6819	1.45003	19.5291		5.64643	0.189452	1.1689	5.20952	7.62653	3.01743	0.484358	0.140232	94.5	3.73798	solubility calc in text
Andújar et al., 2025	Opening-59	eq xtal	950	3	259200	2.64324e-13	0.523499	0.333892	gl, mt, ilm, ap, cpx, pl, amph	22.96	1	1	1	1	56.2207	1.32917	20.5935		4.60409	0.0959498	1.19947	3.52237	7.97314	4.07795	0.387521		95.9	2.54295	solubility calc in text
Blatter et al., 2017	2648	eq xtal	875	7	432000	1.02814e-13	0.421499	9	liq, cpx, amph, pl, ap(t), v	87	1	1	1	1	67.9	0.35	17.6		2.27173	0.07	0.86	4.66	4.58	1.42	0.12	0.04	91.9	9.42	ATR-FTIR
Blatter et al., 2017	2645	eq xtal	850	7	432000	7.29767e-14	0.355111	9	gl, cpx, amph, pl, ap(t), v	84	1	1	1	1	68.8	0.29	17.5		1.92991	0.07	0.66	4.62	4.56	1.42	0.08	0.04	91.7	8.93	ATR-FTIR
Blatter et al., 2017	2650	eq xtal	800	7	432000	3.50465e-14	0.24609	9	gl, cpx, amph, pl, ap(t), v	69	1	1	1	1	72.8	0.27	15.5		1.28526	0.07	0.41	3.41	4.45	1.67	0.06	0.04	90	9.09	ATR-FTIR
Blatter et al., 2017	2647	eq xtal	875	9	432000	1.02814e-13	0.421499	9	gl, cpx, amph, ap(t), v	87	1	1	1	1	67.6	0.34	17.7		2.42062	0.07	0.86	4.85	4.55	1.37	0.13	0.04	91.6	9.44	ATR-FTIR
Blatter et al., 2017	2644	eq xtal	850	9	432000	7.29767e-14	0.355111	9	gl, cpx, amph, ap(t), v	84	1	1	1	1	68.6	0.28	17.5		2.00284	0.09	0.64	4.65	4.61	1.4	0.1	0.04	91.4	9.02	ATR-FTIR
Blatter et al., 2017	2649	eq xtal	800	9	432000	3.50465e-14	0.24609	9	gl, cpx, amph, pl, ap(t), v	74	1	1	1	1	71.6	0.23	16.4		1.37819	0.1	0.43	3.76	4.49	1.55	0.07	0.03	90.3	8.96	ATR-FTIR
Blatter et al., 2023	2992+gt	eq xtal	950	13	432000	2.64324e-13	0.675834	2	gl, cpx, opx, amph, gt, plg, crmt, ap	19	1	1	1	1	66	0.48	19.1		3.5	0.05	1.15	4.42	3.42	1.51	0.37	0.07	94.2	6.1	published mass balance
Blatter et al., 2023	2964	eq xtal	950	14	432000	2.64324e-13	0.675834	4.4	gl, cpx, opx, gt, pl, ap, rt, v	67	1	1	1	1	67.5	0.71	17.3		2.81	0.06	1.28	3.9	4.52	1.71	0.2	0.08	92	5.6	FTIR
Blatter et al., 2023	2961	eq xtal	900	14	432000	1.42748e-13	0.496658	4.4	gl, cpx, opx, amph, gt, pl, ap, rt, v	63	1	1	1	1	69.1	0.58	16.9		2.46	0.08	0.92	3.57	4.42	1.76	0.21	0.07	91.6	5.7	FTIR
Blatter et al., 2023	3043+gt	eq xtal	950	13	432000	2.64324e-13	0.675834	3	gl, opx, gt, pl, ilm, qtz, ap, v	56	1	1	1	1	71.4	0.36	15.9		2.05	0.03	0.64	2.86	4.37	2.17	0.16	0.05	94.4	4.6	FTIR
Blatter et al., 2023	2939	eq xtal	950	14.6	442800	2.64324e-13	0.684229	3	gl, opx, gt, pl, qtz, ap, rt, v	54	1	1	1	1	69.9	0.73	15.3		2.96	0.08	0.74	3	4.79	2.22	0.2	0.07	94.6	5.6	published mass balance
Blatter et al., 2023	2932	eq xtal	925	14.6	432000	1.95499e-13	0.581225	3	gl, opx, gt, pl, ilm, qtz, ap, v	54	1	1	1	1	71.2	0.41	15.5		2.67	0.05	0.57	2.77	4.43	2.15	0.2	0.06	93.2	4.3	FTIR
Blatter et al., 2023	2946	eq xtal	900	14.6	428400	1.42748e-13	0.494584	3	gl, opx, amph, gt, pl, ilm, qtz, ap, v	44	1	1	1	1	71.3	0.33	15.5		2.45	0.06	0.4	2.48	4.65	2.54	0.23	0.04	91.3	5.8	FTIR
Blatter et al., 2023	2945	eq xtal	900	14.6	432000	1.42748e-13	0.496658	6	gl, amph, gt, pl, ap	83	1	1	1	1	69.2	0.38	17.1		2.6	0.06	0.68	3.48	4.66	1.72	0.18	0.04	89.9	7	FTIR
Blatter et al., 2023	2888	eq xtal	850	14.6	414000	7.29767e-14	0.347634	9	gl, amph, plg, ilm, ap	89	1	1	1	1	69.1	0.22	18.2		1.96	0.07	0.53	3.59	4.7	1.37	0.22	0.05	89.5	8.9	FTIR
Blatter et al., 2023	2890	eq xtal	800	14.6	604800	3.50465e-14	0.291178	9	gl, amph, pl, ilm, ap, bt	79	1	1	1	1	70.8	0.18	17.3		1.59	0.08	0.37	3.31	4.74	1.42	0.23	0.06	90.7	9.9	FTIR
Bogaerts et al., 2006	50-3	eq xtal	950	4.1	255600	2.64324e-13	0.51985	xH2O = 0.8	gl, cpx, mt, ilm, ap	79.5	1	1	1	1	68.01	0.58	15.65		3.28	0.11	1	3.39	3.91	3.79	0.22	0.07	93.11	5.4	cal diff?
Bogaerts et al., 2006	50-20	eq xtal	880	4	770400	1.09913e-13	0.581986	xH2O = 0.65	gl, hbld, cpx, mt, ilm, pl, ap, lpx	63.9	1	1	1	1	72.14	0.23	15.18		1.91	0.05	0.14	1.94	3.78	4.57	0.04	0.03	92.77	6	cal diff?
Bogaerts et al., 2006	50-9	eq xtal	850	4	784800	7.29767e-14	0.478632	xH2O = 0.79	gl, hbld, cpx, mt, ilm, pl, ap	71.8	1	1	1	1	71.75	0.29	15.22		2.13	0.11	0.27	2.51	3.51	4.1	0.11	0.09	92.28	6.7	cal diff?
Bogaerts et al., 2006	50-26	eq xtal	830	4	1112400	5.48572e-14	0.494057	xH2O = 0.7	gl, hbld, cpx, mt, ilm, pl, bt, ap, lpx	56.8	1	1	1	1	74.41	0.14	14.25		1.32	0.09	0.07	1.74	3.37	4.43	0.16	0.16	92.02	6.6	cal diff?
Bogaerts et al., 2006	06-3	eq xtal	950	4.1	255600	2.64324e-13	0.51985	xH2O = 0.78	gl, cpx, mt, ilm, ap	91.3	1	1	1	1	69.69	0.55	15.01		2.84	0.06	0.81	2.86	3.37	4.55	0.19	0.11	93.02	5.5	cal diff?
Bogaerts et al., 2006	06-20	eq xtal	950	4	770400	2.64324e-13	0.902518	xH2O=0.63	gl, cpx, mt, ilm, bt, pl, ap,	80.5	1	1	1	1	71.43	0.27	15.25		2.16	0.02	0.22	2.05	3.85	4.63	0.11	0.05	93.25	5.5	cal diff?
Bogaerts et al., 2006	06-26	eq xtal	830	4	1112400	5.48572e-14	0.494057	xH2O = 0.69	gl, cpx, mt, ilm, bt, pl, ap	70.4	1	1	1	1	73.76	0.16	14.14		1.66	0.07	0.12	1.61	3.5	4.91	0.06	0.02	93.61	5.2	cal diff?
Bogaerts et al., 2006	06-28	eq xtal	830	4	1112400	5.48572e-14	0.494057	xH2O = 0.5	gl, cpx, mt, ilm, bt, lpx, pl, ap	59.5	1	1	1	1	75.37	0.13	13.02		1.6	0.06	0.09	0.99	2.92	5.77	0.02	0.02	94.96	4	cal diff?
Castro et al., 2013	puy1	eq xtal	900	1	334800	1.42748e-13	0.437229	sat	gl, opx, cpx, mt, ilm, and ap		1	1	1	1	70.3	0.55	14.6		3.4	0.1	0.54	2.06	5.43	2.77	0.08	0.02	96.4	4.15	magmasat
Castro et al., 2013	puy2	eq xtal	850	1	345600	7.29767e-14	0.317621	sat	gl, pl, opx, cpx, mt, ilm, and ap		1	1	1	1	73	0.32	14.5		2.02	0.11	0.28	1.45	5.01	3	0.1	0.05	94.1	4.2	magmasat
Castro et al., 2013	puy3	eq xtal	800	1	453600	3.50465e-14	0.252167	sat	gl, pl, amph, opx, cpx, mt, ilm, and ap		1	1	1	1	74.4	0.26	13.9		1.68	0.06	0.16	1.05	4.89	3.33	0.06	0.02	94.4	4.23	magmasat
Castro et al., 2013	puy4	eq xtal	750	1	244800	1.56665e-14	0.123857	sat	gl, pl, amph, opx, cpx, mt, ilm, and ap		1	1	1	1	74.2	0.29	13.9		1.91	0.06	0.23	1.37	4.51	3.21	0.08	0.01	94.5	4.2	magmasat
Castro et al., 2013	puy7	eq xtal	800	2	201600	3.50465e-14	0.168112	sat	gl, pl, amph, cpx, mt, ilm, and ap		1	1	1	1	75.6	0.23	15.4		1.6	0.17	0.19	1.71	2.79	2.05	0.11	0.15	89.5	6.18	magmasat
Castro et al., 2013	puy8	eq xtal	900	2	86400	1.42748e-13	0.222112	sat	gl, mt, ilm, and ap		1	1	1	1	69.7	0.63	14.5		3.75	0.11	0.69	2.2	5.5	2.71	0.11	0.01	95.2	6.5	magmasat
Castro et al., 2013	puy9	eq xtal	900	0.5	504000	1.42748e-13	0.536452	sat	gl, pl, opx, cpx, mt, and ap		1	1	1	1	72.4	0.46	13.8		2.6	0.09	0.34	1.36	5.53	3.08	0.09	0.03	98.7	2.7	magmasat
Castro et al., 2013	puy10	eq xtal	925	0.5	352800	1.95499e-13	0.525251	sat	gl, pl, opx, cpx, mt, ilm, and ap		1	1	1	1	70.5	0.62	14.4		3.23	0.09	0.52	1.88	5.69	2.86	0.11	0.04	98.8	2.67	magmasat
Castro et al., 2013	puy11	eq xtal	850	0.5	352800	7.29767e-14	0.320912	sat	gl, pl, opx, cpx, mt, ilm, and ap		1	1	1	1	74.5	0.36	13.3		1.83	0.1	0.24	1.01	4.96	3.44	0.07	0.04	98.5	2.74	magmasat
Castro et al., 2013	puy13	eq xtal	750	2	252000	1.56665e-14	0.125666	sat	gl, pl, amph, opx, cpx, mt, ilm, and ap		1	1	1	1	74.5	0.21	14.2		1.29	0.07	0.13	1.15	5.06	3.27	0.05	0.03	91.6	6.37	magmasat
Castro et al., 2013	puy14	eq xtal	825	0.75	338400	5.09965e-14	0.262733	sat	gl, pl, opx, cpx, mt, and ap		1	1	1	1	74.5	0.37	13.4		1.74	0.09	0.17	0.88	5.04	3.47	0.08	0.04	97.7	3.55	magmasat
Castro et al., 2013	puy15	eq xtal	875	0.75	259200	1.02814e-13	0.326492	sat	gl, pl, opx, cpx, mt, ilm, and ap		1	1	1	1	72.4	0.47	14.4		2.36	0.11	0.33	1.41	5.29	3.04	0.07	0.02	98	3.49	magmasat
Castro et al., 2013	puy17	eq xtal	825	1.5	684000	5.09965e-14	0.373532	sat	gl, pl, amph, cpx, mt, ilm, and ap		1	1	1	1	72.8	0.29	14.8		1.75	0.09	0.26	1.49	5.42	2.96	0.03	0.02	93.8	5.46	magmasat
Castro et al., 2013	puy29	eq xtal	900	0.75	255600	1.42748e-13	0.382029	sat	gl, pl, opx, cpx, mt, ilm, and ap		1	1	1	1	70.7	0.55	14.5		2.85	0.1	0.49	1.97	5.74	2.83	0.1	0.05	97.6	3.49	magmasat
Castro et al., 2013	puyR32b	eq xtal	800	2	835200	3.50465e-14	0.342175	sat	gl, pl, amph, cpx, mt, ilm, and ap		1	1	1	1	72.6	0.31	14.9		1.56	0.08	0.19	1.69	5.58	2.89	0.11	0.05	94.6	6.53	magmasat
Castro et al., 2013	puyR33b	eq xtal	875	0.75	756000	1.02814e-13	0.557591	sat	gl, pl, opx, cpx, mt, ilm, and ap		1	1	1	1	73.3	0.4	13.8		2.12	0.1	0.32	1.32	5.26	3.09	0.08	0.03	97.1	3.52	magmasat
Castro et al., 2013	puyR34b	eq xtal	900	0.5	774000	1.42748e-13	0.664793	sat	gl, pl, opx, cpx, mt, and ap		1	1	1	1	71.9	0.52	14.3		2.43	0.1	0.41	1.49	5.45	3.16	0.1	0.06	98.3	2.7	magmasat
Castro et al., 2013	puyR35b	eq xtal	825	1.5	759600	5.09965e-14	0.393634	sat	gl, pl, amph, cpx, mt, ilm, and ap		1	1	1	1	72.5	0.3	14.8		1.68	0.1	0.26	1.38	5.64	3.14	0.05	0.02	96.3	5.48	magmasat
Castro et al., 2013	puyR36b	eq xtal	875	1	691200	1.02814e-13	0.533159	sat	gl, pl, opx, cpx, mt, ilm, and ap		1	1	1	1	71.5	0.43	14.8		2.5	0.1	0.39	1.87	5.47	2.74	0.08	0.04	97	4.2	magmasat
Chang & Audetat, 2023	HP02	eq xtal	1050	10	345600	7.88133e-13	1.0438	4	gl, cpx, opx, bt, ap, sulf, mt	44	1	1	1	1	60.87	0.43	16.02		4.9	0.09	2.81	4.63	2.89	6.31	0.89	0.1	90.59	8.6	calibrated difference
Chang & Audetat, 2023	HP21	eq xtal	1000	10	432000	4.6632e-13	0.897665	4	gl, cpx, bt, ap, sulfate, sulf, mt, fl	33	1	1	1	1	65.63	0.2	15.74		3.79	0.1	1.36	2.75	3.7	6.3	0.43	0.07	91.43	8	calibrated difference
Chang & Audetat, 2023	HP26	eq xtal	1000	10	432000	4.6632e-13	0.897665	4	gl, cpx, bt, ap, sulfate, mt, fl	36	1	1	1	1	64.47	0.24	15.51		4.51	0.12	1.7	3.52	3.49	5.92	0.52	0.05	91.51	7.9	calibrated difference
Chang & Audetat, 2023	HP03	eq xtal	950	10	604800	2.64324e-13	0.799657	4	gl, cpx, bt, ap, anh, mt, fl	33	1	1	1	1	69.06	0.19	15.91		2.28	0.07	0.67	2.09	3.59	5.97	0.16	0.03	89.86	9.7	calibrated difference
Chang & Audetat, 2023	HP04	eq xtal	950	10	604800	2.64324e-13	0.799657	4	gl, cpx, bt, ap, anh, mt, fl	32	1	1	1	1	68.28	0.16	16.02		2.47	0.07	0.84	2	3.82	6.18	0.17	0.03	91.2	8.4	calibrated difference
Chang & Audetat, 2023	HP06	eq xtal	950	10	345600	2.64324e-13	0.604484	4	gl, cpx, bt, ap, anh, sulf, mt, fl	33	1	1	1	1	67.4	0.21	16.05		2.87	0.1	0.75	2.78	3.64	5.86	0.33	0.07	89.09	10.3	calibrated difference
Chang & Audetat, 2023	HP07	eq xtal	950	10	604800	2.64324e-13	0.799657	4	gl, cpx, bt, ap, anh, sulf, mt, fl	31	1	1	1	1	68.34	0.13	16.08		2.54	0.07	0.79	1.9	3.81	6.13	0.22	0.05	90.67	8.8	calibrated difference
Chang & Audetat, 2023	HP22	eq xtal	900	10	604800	1.42748e-13	0.587654	4	gl, cpx, bt, ap, anh, sulf, mt, fl	29	1	1	1	1	69.72	0.1	15.55		2.1	0.07	0.93	1.49	3.88	6.1	0.06	0.02	91.74	7.9	calibrated difference
Chang & Audetat, 2023	HP23	eq xtal	850	10	604800	7.29767e-14	0.420173	4	gl, cpx, opx, bt, ap, anh, sulf, mt, fl	28	1	1	1	1	71.31	0.09	15.43		1.41	0.04	0.68	1.07	3.96	5.96	0.06	0.03	92.13	7.7	calibrated difference
Chang & Audetat, 2023	HP10	frac xtal	1050	10	259200	7.88133e-13	0.903956	4	gl, cpx, bt, ap, sulfate, sulf	64	1	1	0	0	60.52	0.52	17.67		4.15	0.07	2.09	3.65	3.61	7.02	0.7	0.06	92.88	6.1	calibrated difference
Chang & Audetat, 2023	HP11	frac xtal	1050	10	259200	7.88133e-13	0.903956	5.4	gl, cpx, bt, ap, sulfate, sulf	95	1	1	0	0	61.59	0.76	16.6		4.36	0.1	2.16	3.23	4	6.42	0.79	0.09	92.55	6.3	calibrated difference
Chang & Audetat, 2023	HP12	frac xtal	1000	10	604800	4.6632e-13	1.06213	5.4	gl, cpx, bt, ap, sulfate, sulf, fl	81	1	1	0	0	64.11	0.48	17.28		3.41	0.09	1.08	2.36	4.41	6.46	0.32	0.02	92.92	6.3	calibrated difference
Chang & Audetat, 2023	HP13	frac xtal	900	10	604800	1.42748e-13	0.587654	5.4	gl, cpx, bt, kfs, ap, anh, sulf, fl	65	1	1	0	0	67.74	0.23	17.35		1.82	0.06	0.36	1.6	4.79	5.96	0.1		92.23	7.3	calibrated difference
Chang & Audetat, 2023	HP14	frac xtal	900	10	604800	1.42748e-13	0.587654	5.4	gl, cpx, bt, kfs, ap, anh, sulf, fl	67	1	1	0	0	67.5	0.22	17.45		1.86	0.06	0.3	1.69	4.72	6.1	0.1	0.06	92.26	7.2	calibrated difference
Chang & Audetat, 2023	HP17	eq xtal	900	10	604800	1.42748e-13	0.587654	4	gl, cpx, bt, kfs, ap, anh, sulf, mt, fl	22	1	1	0	0	67.63	0.05	17.18		1.95	0.07	0.29	1.36	4.51	6.9	0.06	0.03	93.18	6.4	calibrated difference
Dann et al., 2001	S-18	eq xtal	980	1	86400	3.73616e-13	0.359335	sat	gl pig aug(?) sp ap	51	1	0	0	0	59.4	0.71	13.9	0.02	11.7	0.36	2.64	8.33	1.76	0.36	0.81	0.02	95.1	3.66	magmasat
Dann et al., 2001	S-19	eq xtal	960	2	176400	2.97197e-13	0.457933	sat	gl aug pig sp ap	44	1	0	0	0	62.3	0.67	14.3	0.01	10.5	0.28	1.97	7.33	1.82	0.41	0.55	0.02	91.83	5.9	magmasat
Doherty et al., 2014	1-09-11C	halogen partitioning	918	0.5	601200	1.7926e-13	0.656569	sat(+F, Cl)			1	1	1	1	70	0.41	14.04		2.12	0.05	0.65	1.07	4.88	2.56	0.45	0.09	96.23	2.66	magmasat (does not account for mixed fluid comp.)
Doherty et al., 2014	CS-09-04A	halogen partitioning	900	0.5	943200	1.42748e-13	0.733868	sat(+F, Cl)			1	1	1	1	70.8	0.5	13.99		1.58	0.1	0.84	0.83	5.26	2.9	0.16	0.02	96.96	2.69	magmasat (does not account for mixed fluid comp.)
Doherty et al., 2014	CS-09-04B	halogen partitioning	900	0.5	943200	1.42748e-13	0.733868	sat(+F, Cl)			1	1	1	1	69.98	0.46	14.3		2.03	0.08	0.91	0.91	5.05	2.74	0.22	0.05	96.68	2.59449	magmasat (does not account for mixed fluid comp.)
Doherty et al., 2014	1-09-12C	halogen partitioning	910	0.5	1209600	1.62141e-13	0.885722	sat(+F, Cl)			1	1	1	1	70.76	0.46	13.3		2.17	0.01	0.59	1.36	4.64	2.67	0.16	0.02	96.12	2.61136	magmasat (does not account for mixed fluid comp.)
Doherty et al., 2014	1-09-14A	halogen partitioning	909	0.5	1209600	1.60104e-13	0.880142	sat(+F, Cl)			1	1	1	1	68.96	0.45	13.11		2.03	0.04	0.24	3.11	4.71	2.74	0.02	0.01	95.41	2.66319	magmasat (does not account for mixed fluid comp.)
Doherty et al., 2014	1-09-14B	halogen partitioning	909	0.5	1389600	1.60104e-13	0.943358	sat(+F, Cl)			1	1	1	1	70.28	0.44	12.67		2.05	0.06	0.28	2.57	4.6	2.77	0.02	0.02	95.74	2.66439	magmasat (does not account for mixed fluid comp.)
Doherty et al., 2014	1-09-14C	halogen partitioning	909	0.5	1389600	1.60104e-13	0.943358	sat(+F, Cl)			1	1	1	1	69.93	0.45	12.59		1.94	0.04	0.27	2.95	4.22	2.67	0.05	0.05	95.11	2.65922	magmasat (does not account for mixed fluid comp.)
Doherty et al., 2014	CS-09-06A	halogen partitioning	900	0.51	1198800	1.42748e-13	0.82735	sat(+F, Cl)			1	1	1	1	68.36	0.42	14.32		1.26	0.16	0.08	1.14	5.71	4.31	0.03	0.01	95.79	2.65877	magmasat (does not account for mixed fluid comp.)
Doherty et al., 2014	CS-09-06B	halogen partitioning	900	0.51	1198800	1.42748e-13	0.82735	sat(+F, Cl)			1	1	1	1	67.18	0.42	14.62		1.16	0.18	0.11	0.82	6.32	4.6	0.01	0.01	95.42	2.28	FTIR
Doherty et al., 2014	CS-09-07A	halogen partitioning	900	0.5	1548000	1.42748e-13	0.940159	sat(+F, Cl)			1	1	1	1	71.16	0.28	13.11		1.13	0.06	0.3	0.86	4.53	3.24	0.11	0.02	94.78	2.64035	magmasat (does not account for mixed fluid comp.)
Doherty et al., 2014	CS-09-07B	halogen partitioning	900	0.5	1548000	1.42748e-13	0.940159	sat(+F, Cl)			1	1	1	1	67.55	0.46	14.36		1.73	0.07	0.23	0.65	5.9	3.73	0.13	0.08	94.81	2.62565	magmasat (does not account for mixed fluid comp.)
Doherty et al., 2014	1-09-17B	halogen partitioning	900	0.5	1555200	1.42748e-13	0.942343	sat(+F, Cl)			1	1	1	1	65.88	0.35	14.67		2.5	0.04	0.14	2.46	7.04	4.3	0.05	0.01	97.43	1.91	FTIR
Doherty et al., 2014	1-09-17C	halogen partitioning	900	0.5	1555200	1.42748e-13	0.942343	sat(+F, Cl)			1	1	1	1	66.91	0.35	14.69		2.11	0.04	0.17	2.44	6.05	4.08	0.04	0.02	96.88	2.68337	magmasat (does not account for mixed fluid comp.)
Doherty et al., 2014	CS-10-05	halogen partitioning	900	0.5	1814400	1.42748e-13	1.01785	sat(+F, Cl)			1	1	1	1	69.05	0.44	14.25		2.13	0.05	0.57	1.07	5.08	2.62	0.4	0.09	95.66	2.12	FTIR
Doherty et al., 2014	CS-11-04	halogen partitioning	900	0.5	950400	1.42748e-13	0.736663	sat(+F, Cl)			1	1	1	1	68.96	0.47	13.63		1.66	0.06	0.63	1.68	4.6	2.77	0.22	0.02	94.68	2.61539	magmasat (does not account for mixed fluid comp.)
Doherty et al., 2014	1-11-25A	halogen partitioning	943	0.5	784800	2.43221e-13	0.873796	sat(+F, Cl)			1	1	1	1	69.05	0.44	13.94		2.32	0.05	0.58	1.67	4.87	2.44	0.34	0.11	95.7	2.58574	magmasat (does not account for mixed fluid comp.)
Doherty et al., 2014	1-11-25B	halogen partitioning	943	0.5	784800	2.43221e-13	0.873796	sat(+F, Cl)			1	1	1	1	68.64	0.48	14.1		2.53	0.09	0.71	1.53	4.82	2.56	0.36	0.07	95.82	2.57051	magmasat (does not account for mixed fluid comp.)
Doherty et al., 2014	1-11-29A	halogen partitioning	947	0.51	1213200	2.55094e-13	1.11262	sat(+F, Cl)			1	1	1	1	68.24	0.47	14.1		2.08	0.06	0.77	1.75	4.84	2.64	0.26	0.04	95.21	2.58138	magmasat (does not account for mixed fluid comp.)
Doherty et al., 2014	1-11-29B	halogen partitioning	947	0.51	1213200	2.55094e-13	1.11262	sat(+F, Cl)			1	1	1	1	67.35	0.44	13.78		2.04	0.05	0.76	2.4	4.72	2.68	0.75	0.15	94.97	2.58278	magmasat (does not account for mixed fluid comp.)
Doherty et al., 2014	CS-11-01A	halogen partitioning	850	0.51	79200	7.29767e-14	0.152049	sat(+F, Cl)			1	1	1	1	71.74	0.43	14.36		0.15	0.01	0.37	0.56	3.82	5.29	0.24	0.06	96.97	2.5837	magmasat (does not account for mixed fluid comp.)
Doherty et al., 2014	CS-11-01B	halogen partitioning	850	0.51	79200	7.29767e-14	0.152049	sat(+F, Cl)			1	1	1	1	69.74	0.47	14.68		0.17	0.01	0.32	0.67	4.15	6.48	0.16	0.07	96.85	2.59055	magmasat (does not account for mixed fluid comp.)
Doherty et al., 2014	CS-11-02B	halogen partitioning	839	0.51	255600	6.24544e-14	0.252692	sat(+F, Cl)			1	1	1	1	70.39	0.48	14.66		0.37	0.01	0.46	0.97	4.43	5.54	0.08	0.04	97.39	2.61906	magmasat (does not account for mixed fluid comp.)
Erdmann & Koepke, 2016a	42	eq xtal	950	2	432000	2.64324e-13	0.675834	sat (mixed fluid)	gl, mt, cpx, ap	95.1	1	1	1	1	67.81	0.89	14.63		4.43	0.15	1.31	4.31	4.61	1.35	0.19	0.01		5.1	difference
Erdmann & Koepke, 2016a	62	eq xtal	950	2	432000	2.64324e-13	0.675834	sat (mixed fluid)	gl, mt, cpx, ap	96.6	1	1	1	1	67.26	0.86	14.72		4.41	0.12	1.56	4.62	4.46	1.3	0.23	0.01		4.9	difference
Erdmann & Koepke, 2016a	57	eq xtal	950	2	432000	2.64324e-13	0.675834	sat (mixed fluid)	gl, mt, cpx, ap	95.2	1	1	1	1	67.52	0.85	14.92		4.37	0.13	1.32	4.34	4.58	1.31	0.21	0.03		5.1	difference
Erdmann & Koepke, 2016a	81	eq xtal	800	2	2340000	3.50465e-14	0.572744	sat (mixed fluid)	gl, mt, cpx, pl, ap, zrn	72.5	1	1	1	1	74.25	0.31	14.59		1.41	0.08	0.23	1.85	5.26	1.8	0.02	0.02		5.5	difference
Erdmann & Koepke, 2016a	105	eq xtal	800	2	1209600	3.50465e-14	0.411788	sat (mixed fluid)	gl, mt, cpx, pl, ap, zrn, amph	75.9	1	1	1	1	73.42	0.21	14.95		1.7	0.1	0.37	2.27	4.53	1.7	0.18	0.15		4.8	difference
Erdmann & Koepke, 2016a	101	eq xtal	800	2	1209600	3.50465e-14	0.411788	sat (mixed fluid)	gl, mt, cpx, pl, ap, zrn, amph	68.4	1	1	1	1	74.74	0.32	13.41		1.88	0.08	0.31	1.67	4.85	1.93	0.13	0.13		5.5	difference
Erdmann & Koepke, 2016a	110	eq xtal	800	2	1209600	3.50465e-14	0.411788	sat (mixed fluid)	gl, mt, cpx, pl, ap, zrn, amph	63.9	1	1	1	1	74.62	0.31	14.63		1.47	0.09	0.37	2.11	4.42	1.58	0.03	0.03		5.4	difference
Erdmann & Koepke, 2016a	107	eq xtal	800	2	1209600	3.50465e-14	0.411788	sat (mixed fluid)	gl, mt, cpx, pl, qz, ap	46.7	1	1	1	1	78.06	0.25	12.29		1.88	0.08	0.28	1.06	2.64	2.67	0.14	0.05		3.5	difference
Erdmann & Koepke, 2016a	103	eq xtal	800	2	1209600	3.50465e-14	0.411788	sat (mixed fluid)	gl, mt, cpx, pl, qz, ap, zrn	39.8	1	1	1	1	77.29	0.27	11.86		1.81	0.06	0.2	1.06	3.87	2.78	0.07	0.05		2.8	difference
Erdmann & Koepke, 2016a	111	eq xtal	800	2	1209600	3.50465e-14	0.411788	sat (mixed fluid)	gl, mt, cpx, pl, qz, ap	49.5	1	1	1	1	78.59	0.26	11.62		1.43	0.07	0.23	1.12	3.77	2.19	0.08	0.07		3.1	difference
Erdmann & Koepke, 2016b	PAR-ME-41	eq xtal	950	2	432000	2.64324e-13	0.675834	sat (mixed fluid)	gl, mt, cpx, ap	93	1	1	1	1	67.84	0.89	14.92		4.06	0.13	1.29	4.39	4.44	1.35	0.22	0.09	100	4.8	difference
Erdmann & Koepke, 2016b	PAR-ME-46	eq xtal	910	2	518400	1.62141e-13	0.579841	sat (mixed fluid)	gl, mt, cpx, ap	90.7	1	1	1	1	68.95	0.61	15.3		3.18	0.12	1.02	3.83	4.95	1.37	0.16	0.09	100	5.3	difference
Erdmann & Koepke, 2016b	PAR-ME-47	eq xtal	910	2	518400	1.62141e-13	0.579841	sat (mixed fluid)	gl, mt, cpx, ap	90.9	1	1	1	1	69.05	0.59	15.44		3.16	0.12	0.99	3.77	5.03	1.34	0.15	0.04	100	5.1	difference
Erdmann & Koepke, 2016b	PAR-ME-02	eq xtal	910	2	676800	1.62141e-13	0.662532	sat (mixed fluid)	gl, mt, cpx, ap	90.2	1	1	1	1	69.53	0.75	15.36		3.38	0.12	0.91	3.68	4.4	1.4	0.12	0.02	100	4.4	difference
Erdmann & Koepke, 2016b	PAR-ME-01	eq xtal	910	2	676800	1.62141e-13	0.662532	sat (mixed fluid)	gl, mt, cpx, ap	89.4	1	1	1	1	69.23	0.78	15.44		3.5	0.12	0.87	3.63	4.39	1.39	0.12	0.02	100	4.2	difference
Erdmann & Koepke, 2016b	PAR-ME-71	eq xtal	850	2	2412000	7.29767e-14	0.839094	sat (mixed fluid)	gl, mt, cpx, pl,. Ap, zrn	85.4	1	1	1	1	70.46	0.43	15.58		2.24	0.1	0.5	2.86	5.73	1.49	0.06	0.01	100	5.5	difference
Erdmann & Koepke, 2016b	PAR-ME-72	eq xtal	850	2	2412000	7.29767e-14	0.839094	sat (mixed fluid)	gl, mt, cpx, pl,. Ap, zrn	70.6	1	1	1	1	72.18	0.42	14.74		2.25	0.1	0.45	2.19	5.48	1.67	0.08	0.07	100	5.1	difference
Erdmann & Koepke, 2016b	PAR-ME-82	eq xtal	800	2	2340000	3.50465e-14	0.572744	sat (mixed fluid)	gl, mt, cpx, pl, ap, zrn	70.2	1	1	1	1	74.91	0.28	14.14		1.49	0.08	0.27	2.26	4.23	1.76	0.19	0.05	100	5.4	difference
Erdmann & Koepke, 2016b	PAR-ME-97	eq xtal	750	2	2397600	1.56665e-14	0.387618	sat (mixed fluid)	gl, ilm, cpx, pl, qz, ap, zrn, amph	40.2	1	1	1	1	77.67	0.19	12.24		1.71	0.14	0.25	1.25	2.19	2.73	0.26	0.2	100	5.1	difference
Erdmann et al., 2015	D10#35/39	partial melting	910	1	583200	1.62141e-13	0.615015	sat	melt, cpx, mt, ilm, pl, ap, py		1	1	1	1	70.71	0.7	14.83		4.18	0.09	0.85	3.68	4.52	0.11	0.13	0.02	100	4	calibrated difference
First et al., 2021	QD34	eq xtal	860	1.25	1216800	8.38531e-14	0.63885	sat	gl, pl, amph, opx, mt, ilm, ap, cpx		1	1	1	1	71.21	0.31	15.64		1.84	0.08	0.33	1.33	5.09	4.04	0.05	0.01	99.92	4.79	magmasat
First et al., 2021	QD9B	eq xtal	850	1.75	604800	7.29767e-14	0.420173	sat	gl, pl, amph, opx, cpx, mt, ilm, ap, bt		1	1	1	1	70.96	0.27	15.47		1.99	0.05	0.29	1.36	5.58	3.91	0.06	0.016	99.956	6.04	magmasat
First et al., 2021	QD10A	eq xtal	875	1.75	604800	1.02814e-13	0.498725	sat	gl, pl, amph, opx, cpx, mt, ilm, ap, bt		1	1	1	1	69.9	0.38	16.07		2.32	0.07	0.44	1.75	5.26	3.67	0.064	0.017	99.941	5.95	magmasat
First et al., 2021	QD15B	eq xtal	835	1.5	770400	5.89713e-14	0.426293	sat	gl, pl, amph, opx, cpx, mt, ilm, ap, bt		1	1	1	1	71.63	0.22	15.59		1.72	0.06	0.22	1.21	5.18	4.06	0.036	0.022	99.948	5.42	magmasat		P2O5 recalculated including b.d.l. measurements in average
First et al., 2021	QD17A	eq xtal	860	1.5	619200	8.38531e-14	0.455727	sat	gl, pl, amph, opx, cpx, mt, ilm, ap		1	1	1	1	70.06	0.34	16.21		2.14	0.08	0.39	1.65	5.26	3.73	0.061	0.019	99.94	5.38	magmasat		P2O5 recalculated including b.d.l. measurements in average
First et al., 2021	QD18B	eq xtal	875	1.5	615600	1.02814e-13	0.503158	sat	gl, pl, amph, opx, cpx, mt, ilm, ap		1	1	1	1	69.94	0.33	15.99		2.08	0.07	0.41	1.64	5.64	3.78	0.047	0.021	99.948	5.44	magmasat		P2O5 recalculated including b.d.l. measurements in average
First et al., 2021	QD20B	eq xtal	860	1.25	619200	8.38531e-14	0.455727	sat	gl, pl, amph, opx, cpx, mt, ilm, ap		1	1	1	1	71.45	0.3	15.15		1.94	0.06	0.27	1.18	5.44	4.09	0.053	0.017	99.95	4.86	magmasat
First et al., 2021	QD21A	eq xtal	850	1.25	694800	7.29767e-14	0.450352	sat	gl, pl, amph, opx, cpx, mt, ilm, ap		1	1	1	1	71.52	0.25	15.49		1.87	0.07	0.24	1.17	5.12	4.12	0.053	0.026	99.929	4.82	magmasat		P2O5 recalculated including b.d.l. measurements in average
First et al., 2021	QD22A	eq xtal	835	1.25	694800	5.89713e-14	0.404837	sat	gl, pl, amph, opx, cpx, mt, ilm, ap, bt		1	1	1	1	72.19	0.23	15.2		1.75	0.06	0.19	0.97	4.98	4.29	0.05	0.029	99.939	4.82	magmasat		P2O5 recalculated including b.d.l. measurements in average
First et al., 2021	QD24B	eq xtal	850	1.5	1227600	7.29767e-14	0.598619	sat	gl, pl, amph, opx, cpx, mt, ilm, ap, bt		1	1	1	1	71.46	0.23	15.28		1.91	0.07	0.26	1.21	5.46	4.01	0.04	0.022	99.952	5.47	magmasat		P2O5 recalculated including b.d.l. measurements in average
First et al., 2021	QD25A	eq xtal	835	1.75	1209600	5.89713e-14	0.53416	sat	gl, pl, amph, opx, mt, ilm, ap, bt		1	1	1	1	70.88	0.21	15.64		2	0.07	0.28	1.44	5.55	3.79	0.049	0.025	99.934	6.03	magmasat		P2O5 recalculated including b.d.l. measurements in average
First et al., 2021	QD27	eq xtal	810	1.75	1213200	4.08043e-14	0.444989	sat	gl, pl, amph, opx, mt, ilm, ap, bt		1	1	1	1	72.38	0.14	14.95		1.68	0.06	0.14	0.99	5.44	4.09	0.024	0.014	99.908	6.04	magmasat		P2O5 recalculated including b.d.l. measurements in average
First et al., 2021	QD28B	eq xtal	810	1.25	1209600	4.08043e-14	0.444328	sat	gl, pl, amph, opx, mt, ilm, ap, bt		1	1	1	1	73.73	0.16	14.31		1.32	0.06	0.13	0.76	4.98	4.43	0.033	0.022	99.935	4.88	magmasat		P2O5 recalculated including b.d.l. measurements in average
First et al., 2021	QD29	eq xtal	810	1.5	1213200	4.08043e-14	0.444989	sat	gl, pl, amph, opx, mt, ilm, ap, bt		1	1	1	1	72.47	0.15	14.8		1.65	0.06	0.14	0.97	5.43	4.2	0.033	0.02	99.923	5.49	magmasat		P2O5 recalculated including b.d.l. measurements in average
First et al., 2021	QD30B	eq xtal	890	1.75	604800	1.254e-13	0.550789	sat	gl, pl, amph, opx, cpx, mt, ilm, ap		1	1	1	1	68.99	0.35	16.09		2.67	0.07	0.5	1.91	5.62	3.64	0.083	0.019	99.942	6	magmasat
First et al., 2021	QD31	eq xtal	810	2	1209600	4.08043e-14	0.444328	sat	gl, pl, amph, opx, mt, ilm, ap, bt		1	1	1	1	71.57	0.17	15.44		1.74	0.08	0.18	1.27	5.56	3.88	0.028	0.018	99.936	6.57	magmasat		P2O5 recalculated including b.d.l. measurements in average
First et al., 2021	QD32	eq xtal	835	2	1209600	5.89713e-14	0.53416	sat	gl, pl, amph, opx, cpx, mt, ilm, ap, bt		1	1	1	1	70.45	0.23	15.89		2.01	0.07	0.26	1.6	5.61	3.74	0.041	0.021	99.922	6.58	magmasat		P2O5 recalculated including b.d.l. measurements in average
Frascerra et al., 2024	IpmS24	eq xtal	1040	2	21600	7.11877e-13	0.248004	5	gl, amph, px, mt, ap		1	1	1	1	56.03	1.52	20.19		3.74	0.2	1.68	6.69	4.98	2.76	1.38	0.13	89.5	6.4	calculated in text
Green & Adam 2002	R39_TRNPK	xtal (but with excess P2O5)	1000	5	86400	4.6632e-13	0.401448	5			1	0	0	0	65.3	0.23	16.1		2.18		0.82	3.02	3.66	5.15	0.34	0.03	96.79	?
Green & Adam 2002	R40_TRNP	xtal (but with excess P2O5)	1000	15	86400	4.6632e-13	0.401448	10			1	0	0	0	64.89	0.3	16.19		2.81		1.02	4.41	2.74	1.15	0.47	0.04	93.98	?
Green & Adam 2002	R40_TRNPK	xtal (but with excess P2O5)	1000	15	86400	4.6632e-13	0.401448	10			1	0	0	0	60.47	0.22	15.37		2.02		0.73	3.31	3.23	4.49	0.45	0.05	90.28	?
Green & Adam 2002	R40_TRNPKK	xtal (but with excess P2O5)	1000	15	86400	4.6632e-13	0.401448	10			1	0	0	0	59.81	0.16	15.69		1.38		0.5	2.33	2.31	7.64	0.32	0.05	90.12	?
Grove et al., 1997	1500m-1502m#2	eq xtal	895	1	140400	1.33831e-13	0.274152	sat			1	1	1	1	68	0.61	15.9		3.7	0.11	0.91	2.53	5.31	2.77	0.15	0.03	94.8	4.09	magmasat		presence of apatite described in the text
Grove et al., 1997	1500m-1502m#3	eq xtal	880	1	104400	1.09913e-13	0.214242	sat	gl, opx, pl, sp, ap	79	1	1	1	1	71.3	0.4	15.1		2.44	0.12	0.44	1.65	5.05	3.3	0.09	0.04	95.6	4.16	magmasat		presence of apatite described in the text
Grove et al., 1997	1500m-1502m#7	eq xtal	865	1	75600	8.98026e-14	0.164792	sat			1	1	1	1	71.9	0.36	15		2.3	0.08	0.34	1.51	5.06	3.38	0.11	0.03	94.8	4.17	magmasat		presence of apatite described in the text
Helz, 1976	PG-825	partial melting	825	5	345600	5.09965e-14	0.265514	sat	gl, hbld, pl, il, mt, ap	39.2	1	1	1	1	70.1	0.1	18.4		1.56		0.02	4.27	4.2	1.3	0.03		99.98	10.829	magmasat
Helz, 1976	PG-875	partial melting	875	5	172800	1.02814e-13	0.26658	sat	gl, hbld, cpx, ol, ox, ap	46.7	1	1	1	1	67.3	0.2	19.5		2.18		0.46	4.95	4.2	1.1	0.12		100.01	10.7127	magmasat
Helz, 1976	PG-930	partial melting	930	5	86400	2.07864e-13	0.268026	sat	gl, hbld, cpx, ox, ol, ap	55.9	1	1	1	1	63.5	0.66	20.1		3.18	0.13	0.54	6.15	4.3	1.1	0.39		100.05	10.5055	magmasat
Helz, 1976	PG-1000	partial melting	1000	5	4500	4.6632e-13	0.0916175	sat	gl, hbld, cpx, ol, ox, ap	63.3	1	1	1	1	62.9	0.95	20.3		2.5	0.13	0.38	6.74	4.4	1.1	0.58		99.98	10.3177	magmasat
Helz, 1976	1921-825	partial melting	825	5	345600	5.09965e-14	0.265514	sat	gl, hbld, ol, pl, il, sph, ap	18.3	1	1	1	1	72.1	0.2	17.6		1.5	0.03	0.2	4.63	2.5	1.2	0.03		99.99	10.5438	magmasat
Helz, 1976	1921-875	partial melting	875	5	172800	1.02814e-13	0.26658	sat	gl, hbld, cpx, pl, ol, ox, ap	24.3	1	1	1	1	68.6	0.38	19		1.78		0.4	6.02	2.6	1	0.18		99.96	10.5027	magmasat
Helz, 1976	1921-930	partial melting	930	5	86400	2.07864e-13	0.268026	sat	gl, hbld, cpx, ol, ox, ap	30.5	1	1	1	1	65.9	0.54	19.1		2.74	0.08	0.61	6.86	2.7	0.96	0.45		99.94	10.4102	magmasat
Helz, 1976	1921-970	partial melting	970	5	66600	3.3353e-13	0.298081	sat	gl, ol, cpx, hbld, il, ap	34.3	1	1	1	1	64.3	0.71	19.4		3.3		0.93	7.14	2.8	0.92	0.5		100	10.213	magmasat
Helz, 1976	1921-1000	partial melting	1000	5	4500	4.6632e-13	0.0916175	sat	gl, hbld, cpx, ol, ox, ap	36	1	1	1	1	61.5	1.15	20.2		3.68	0.11	1.04	8.08	3	0.89	0.4		100.05	9.97756	magmasat
Helz, 1976	1921-1015	partial melting	1015	5	4500	5.48172e-13	0.0993332	sat	gl, hbld, cpx, ol, ap	39.8	1	1	1	1	60.5	1.26	20		4.15	0.12	1.1	8.41	3.2	0.84	0.44		100.02	10.0724	magmasat
Helz, 1976	1921-1045	partial melting	1045	5	4500	7.4918e-13	0.116126	sat	gl, hbld cpx, ol, ap	55.3	1	1	1	1	55.5	2.21	17.3		8.46	0.14	3.36	9.25	2.8	0.71	0.28		100.01	10.0552	magmasat
Helz, 1976	1921-HM-825	partial melting	825	5	345600	5.09965e-14	0.265514	sat	gl, hbld, pl, il, mt, sph, ap	15.2	1	1	1	1	72.5	0.08	17.3		1.19		0.12	4.46	3	1.4	0.03		100.08	10.762	magmasat
Helz, 1976	1921-HM-925	partial melting	925	5	86400	1.95499e-13	0.259932	sat	gl, hbld, cpx, ol, 2ox, ap	29.7	1	1	1	1	66	0.44	19.9		1.37	0.09	0.99	6.6	3.4	1.08	0.38		100.25	10.56	magmasat
Helz, 1976	1921-HM-1000	partial melting	1000	5	4500	4.6632e-13	0.0916175	sat	gl, cpx, ol, 2ox, ap	48.8	1	1	1	1	57.3	0.46	21.8		3.7	0.13	4.6	7	3.7	0.98	0.3		99.97	10.5325	magmasat
Helz, 1976	1801-825	partial melting	825	5	432000	5.09965e-14	0.296853	sat	gl, ol, hbld, pl, il, sph, ap	20.6	1	1	1	1	69.2	0.2	17.8		1.06		0.1	4.35	5.2	2.1	0.03		100.04	11.3484	magmasat
Helz, 1976	1801-875	partial melting	875	5	172800	1.02814e-13	0.26658	sat	gl, hbld, ol, ox, ap	25.1	1	1	1	1	66.1	0.37	19.3		1.45	0.06	0.32	5.08	5.2	2	0.16		100.04	11.1235	magmasat
Helz, 1976	1801-930	partial melting	930	5	86400	2.07864e-13	0.268026	sat	gl, hbld, ol, ox, ap	29.6	1	1	1	1	64.5	0.42	20.7		1.86	0.08	0.46	5.09	4.7	1.9	0.34		100.05	10.6322	magmasat
Helz, 1976	1801-970	partial melting	970	5	66600	3.3353e-13	0.298081	sat	gl, ol, cpx, hbld, il, ap	31.1	1	1	1	1	62	0.66	21		2.69		0.69	5.45	4.8	1.9	0.74		99.93	10.3793	magmasat
Helz, 1976	1801-1000	partial melting	1000	5	4500	4.6632e-13	0.0916175	sat	gl, hbld, cpx, ol, ox, ap	31.4	1	1	1	1	60.2	0.72	20.7		3.23	0.12	0.78	6.33	5.6	1.8	0.47		99.95	10.5783	magmasat
Holtz & Johannes, 1991	P25	partial melting	800	5	1728000	3.50465e-14	0.49218	1	gl, kfs, qtz, pl, bt, crd (ap)	15	1	1	1	1	75.26	0.14	14.05		1.27		0.23	0.63	2.69	5.36	0.27			4.8	difference in text		presence of apatite described in text
Holtz & Johannes, 1991	P24	partial melting	800	5	1728000	3.50465e-14	0.49218	2.01	gl, kfs, qtz, pl, bt, crd (ap)	25	1	1	1	1	75.57	0.16	13.86		1.4		0.22	0.71	2.92	4.97	0.19			5.2	difference in text		presence of apatite described in text
Holtz & Johannes, 1991	P27	partial melting	800	5	864000	3.50465e-14	0.348024	2.86	gl, qtz, pl, bt, crd, (ap)	50	1	1	1	1	75.68	0.14	13.82		1.66		0.23	0.96	2.85	4.45	0.21			6.4	difference in text		presence of apatite described in text
Holtz & Johannes, 1991	P28	partial melting	800	5	1728000	3.50465e-14	0.49218	5.03	gl, pl, bt, crd, (ap)	60	1	1	1	1	74.75	0.16	14.59		1.96		0.36	1.59	2.8	3.52	0.27			7.7	difference in text		presence of apatite described in text
Holtz & Johannes, 1991	P21	partial melting	750	5	864000	1.56665e-14	0.232687	2	gl, kfs, qtz, pl, bt, crd (ap)	20	1	1	1	1	76.15	0.11	13.84		1.12		0.21	0.72	2.6	5.06	0.19			5.8	difference in text		presence of apatite described in text
Holtz & Johannes, 1991	P22	partial melting	750	5	1728000	1.56665e-14	0.32907	2.93	gl, kfs, qtz, pl, bt, crd (ap)	30	1	1	1	1	75.88	0.18	13.97		1.31		0.27	0.94	2.81	4.51	0.18			6.1	difference in text		presence of apatite described in text
Holtz & Johannes, 1991	P23	partial melting	750	5	864000	1.56665e-14	0.232687	4.21	gl, qtz, pl, bt, crd, (ap)	42	1	1	1	1	76.52	0.18	14.04		1.31		0.21	1.12	2.73	3.79	0.18			6.6	difference in text		presence of apatite described in text
Holtz & Johannes, 1991	P26	partial melting	750	5	864000	1.56665e-14	0.232687	6.94	gl, pl, bt, crd, (ap)	70	1	1	1	1	75.09	0.25	16.02		1.7		0.32	1.67	2.6	3.25	0.25			9	difference in text		presence of apatite described in text
Iacovino et al., 2016	AW-10	eq xtal	1050	2	86400	7.88133e-13	0.521899	sat	gl, tit, ap	99	1	1	1	1	49.45	2.64	18.74		8.26	0.25	2.73	7.62	5.98	3.08	1.26	0.03	95	0.49	FTIR		experiments run for 17-24 hrs
Iacovino et al., 2016	AW-39	eq xtal	1000	3	86400	4.6632e-13	0.401448	sat, xH2O=0.86	gl, tit, ap	91	1	1	1	1	51.3	2.4	19.95		6.49	0.19	2.7	7.47	5.65	3.12	0.71	0.04	94.25	4.3	FTIR		experiments run for 17-24 hrs
Iveson et al., 2017	1-13-23	eq xtal	850	2.2	1296000	7.29767e-14	0.61507	6	gl, pl, amph, ox, ap	80	1	1	1	1	73.26	0.26	12.19		1.05	0.13	0.52	1.95	4.25	1.14	0.1	0.02	94.87	5.08	difference
Ji & Dygert, 2024	FlAp-9	TE partitioning	1050	10	255600	7.88133e-13	0.897656	0	gl, qtz, ilm, px, fe(metal), apt		0	1	0	0	47.69	2.85	10.8		22.43	0.97	0.55	8	1.48	0.62	1.33	0.05	96.79	0	anhydrous
Ji & Dygert, 2024	FlAp-8	TE partitioning	1100	10	273600	1.28208e-12	1.18453	0	gl, qtz, ttn, ap, Fe(metal)		0	1	0	0	48.57	4.94	9.49		16.72	1.31	1.69	10.95	1.31	0.44	1.3	0.03	97.02	0	anhydrous
Ji & Dygert, 2024	OHAp-5	TE partitioning	1100	10	273600	1.28208e-12	1.18453	0.3	gl, qtz, ap, Fe(metal)		1	0	0	0	43.65	4.55	7.35		18.03	1.05	1.2	15.02	0.97	0.25	4.35	0.06	96.45
Ji & Dygert, 2024	FlAp-7	TE partitioning	1100	10	194400	1.28208e-12	0.998473	0	gl, qtz, Mt, qtz		0	1	0	0	45.14	2.21	11.24		18.47	1.06	1.66	10.44	0.49	0.08	2	0.05	95.21	0	anhydrous
Ji & Dygert, 2024	ClAp-5	TE partitioning	1100	10	270000	1.28208e-12	1.17671	0	gl, qtz, Mt, qtz		0	0	1	0	45.26	2.72	10.43		17.25	1.04	1.53	11.81	0.45	0.16	1.85	0.09	95.22	0	anhydrous
Kawamoto, 1996	1H2O_0.5GPa_1000	eq xtal	1000	5	259200	4.6632e-13	0.695328	1	gl, cpx, opx, pl, mt		1	1	1	1	62.3	0.75	18.2		4.00954		2.87	5.94	3.65	0.98	0.85		92.6	5.76	mass balance		presence of apatite inferred from Fig. 2
Kawamoto, 1996	1H2O_0.5GPa_975	eq xtal	975	5	262800	3.53085e-13	0.609231	1	gl, cpx, opx, pl, mt		1	1	1	1	63.5	0.35	18.9		2.697		2.96	5.3	4.44	0.74	0.86		91.7	5.66	mass balance		presence of apatite inferred from Fig. 2
Kawamoto, 1996	1H2O_0.5GPa_975	eq xtal	975	5	180000	3.53085e-13	0.504204	1	gl, cpx, opx, pl, mt, amph(tr)		1	1	1	1	63.41	0.59	18.4		3.13751		2.51	5.49	4.36	1.02	0.73		91.6	5.66	mass balance		presence of apatite inferred from Fig. 2
Kawamoto, 1996	1H2O_0.5GPa_925	eq xtal	925	5	266400	1.95499e-13	0.456425	1	gl, amph, cpx, opx, pl, mt		1	1	1	1	71.2	0.3	16.9		1.73507		1.39	3.54	2.81	1.35	0.57		93.4	6.6	difference		presence of apatite inferred from Fig. 2
Kawamoto, 1996	1H2O_0.5GPa_875	eq xtal	875	5	421200	1.02814e-13	0.416197	1	gl, amph, opx, pl, mt		1	1	1	1	77.1	0.15	13.5		1.09678		0.53	2.04	3.24	2.02	0.22		91.9	8.1	difference		presence of apatite inferred from Fig. 2
Kawamoto, 1996	2H2O_0.5GPa_1025	eq xtal	1025	5	162000	6.09308e-13	0.628356	2	gl, cpx, opx, pl, mt		1	1	1	1	62	0.74	18.4		3.88368		3.18	6.05	3.87	0.82	0.65		95.7	4.3	difference		presence of apatite inferred from Fig. 2
Kawamoto, 1996	2H2O_0.5GPa_1000	eq xtal	1000	5	259200	4.6632e-13	0.695328	2	gl, amph, cpx, opx, pl, mt		1	1	1	1	60.6	0.73	19.2		3.83873		3.43	6.55	4	0.59	0.57		92	8	difference		presence of apatite inferred from Fig. 2
Kawamoto, 1996	2H2O_0.5GPa_975	eq xtal	975	5	273600	3.53085e-13	0.621624	2	gl, amph, cpx, opx, pl, mt		1	1	1	1	65.3	0.27	19		2.56215		2.2	4.01	4.88	0.91	0.58		90	9	difference		presence of apatite inferred from Fig. 2
Kawamoto, 1996	2H2O_0.5GPa_975	eq xtal	975	5	273600	3.53085e-13	0.621624	2	gl, amph, cpx, opx, pl, mt		1	1	1	1	64.5	0.31	18.7		2.46326		2.63	5.61	4.22	0.73	0.52		89.7	9	difference		presence of apatite inferred from Fig. 2
Kawamoto, 1996	2H2O_0.5GPa_950	eq xtal	950	5	259200	2.64324e-13	0.523499	2	gl, amph, cpx, opx, pl, mt		1	1	1	1	67.5	0.27	17.6		1.82497		1.91	4.55	4.6	0.86	0.67		91.6	8.4	difference		presence of apatite inferred from Fig. 2
Kawamoto, 1996	2H2O_0.5GPa_925	eq xtal	925	5	277200	1.95499e-13	0.465585	2	gl, amph, cpx, pl, mt		1	1	1	1	69.2	0.19	17		1.94184		1.76	4.77	3.79	0.68	0.43		92.2	7.8	difference		presence of apatite inferred from Fig. 2
Kawamoto, 1996	2H2O_0.5GPa_875	eq xtal	875	5	432000	1.02814e-13	0.421499	2	gl, amph, cpx, pl, mt		1	1	1	1	74.4	0.17	15.1		1.17769		0.71	3.26	3.76	0.99	0.32		89.8	10.2	difference		presence of apatite inferred from Fig. 2
Koepke et al., 2018	LS3	eq xtal	1000	2	360000	4.6632e-13	0.819452	fluid sat, xH2O = 0.4	gl, mt, ilm, cpx, pl, ap		1	0	0	0	61.11	1.59	13.9		6.9	0.28	1.92	6.48	3.94	0.42	0.77	0.11	97.32	2.7	calibrated difference
Koepke et al., 2018	LS4	eq xtal	1000	2	360000	4.6632e-13	0.819452	fluid sat, xH2O = 0.09	gl, mt, ilm, cpx, pl, ap		1	0	0	0	68.39	1.24	12.6		6.49	0.16	1.09	4.68	3.82	0.76	0.56	0.11	99.79	0.2	calibrated difference
Koepke et al., 2018	LS5	eq xtal	950	2	432000	2.64324e-13	0.675834	sat	gl, mt, ilm, cpx, ap	65.5	1	0	0	0	59.54	1.07	15.07		4.32	0.22	1.93	6.84	3.6	0.38	0.44	0.04	93.42	6.6	calibrated difference
Koepke et al., 2018	LS6	eq xtal	950	2	432000	2.64324e-13	0.675834	fluid sat, xH2O = 0.79	gl, mt, ilm, cpx, ap		1	0	0	0	60.56	1.04	15.64		4.4	0.23	1.8	6.63	3.73	0.4	0.4	0.06	94.83	5.2	calibrated difference
Koepke et al., 2018	LS13	eq xtal	900	2	432000	1.42748e-13	0.496658	sat	gl, mt, ilm, cpx, pl, ap	50	1	0	0	0	65.38	0.69	15.18		3.39	0.19	1.1	4.64	3.52	0.48	0.21	0.02	94.79	5.5	calibrated difference
Koepke et al., 2018	LS14	eq xtal	900	2	432000	1.42748e-13	0.496658	fluid sat, aH2O=0.85	gl, mt, ilm, cpx, pl, ap	46	1	0	0	0	67.58	0.63	14.83		2.89	0.18	1	3.96	3.91	0.56	0.19	0.03	95.73	4.6	calibrated difference
Koepke et al., 2018	LS15s	eq xtal	900	2	432000	1.42748e-13	0.496658	sat (S bearing)	gl, mt, ilm, cpx, pl, ap, anhy		1	0	0	0	64.99	0.64	15.62		3.11	0.15	1.44	4.86	3.62	0.47	0.27	0.01	95.23	5.1	calibrated difference
Koepke et al., 2018	LS16s	eq xtal	900	2	432000	1.42748e-13	0.496658	fluid sat, xH2O = 0.83, +S	gl, mt, ilm, cpx, pl, ap, anhy		1	0	0	0	67.3	0.62	14.59		2.96	0.19	1.22	4.07	3.3	0.54	0.23	0.02	95.06	5.3	calibrated difference
Koepke et al., 2018	LS21	eq xtal	950	2	432000	2.64324e-13	0.675834	sat	gl, mt, cpx, ilm, ap	67.3	1	0	0	0	57.49	1.31	15.16		7.44	0.25	1.92	6.65	3.62	0.38	0.52	0.02	94.74	5.6	calibrated difference
Koepke et al., 2018	LS22	eq xtal	950	2	432000	2.64324e-13	0.675834	fluid sat, aH2O=0.83	gl, mt, cpx, ilm, ap	65.2	1	0	0	0	58.17	1.2	15.37		7.36	0.23	1.84	6.4	3.72	0.37	0.52	0.01	95.19	5.1	calibrated difference
Koepke et al., 2018	LS23	eq xtal	950	2	432000	2.64324e-13	0.675834	fluid sat, aH2O=0.49	gl, mt, cpx, ilm, pl, ap	39	1	0	0	0	64.37	0.88	14.34		6.36	0.21	1.17	4.61	4.26	0.62	0.41	0.02	97.23	3.3	calibrated difference
Koepke et al., 2018	LS25s	eq xtal	950	2	432000	2.64324e-13	0.675834	sat, (S bearing)	gl, mt, cpx, ilm, ap, po		1	0	0	0	56.5	1.27	15.11		7.48	0.25	1.96	6.92	3.44	0.39	0.57	0.03	93.95	6.4	calibrated difference
Koepke et al., 2018	LS26	eq xtal	900	2	475200	1.42748e-13	0.5209	sat	gl, mt, cpx, ilm, pl, ap	52.9	1	0	0	0	63.31	0.67	15.45		4.71	0.2	1.16	4.72	4.05	0.49	0.16	0.15	94.92	5.1	calibrated difference
Koepke et al., 2018	LS27	eq xtal	900	2	475200	1.42748e-13	0.5209	fluid sat, aH2O=0.87	gl, mt, cpx, ilm, pl, ap	45.2	1	0	0	0	64.8	0.62	15.17		4.46	0.25	1.01	4.18	4.08	0.57	0.27	0.09	95.42	4.6	calibrated difference
Koepke et al., 2018	LS28s	eq xtal	900	2	475200	1.42748e-13	0.5209	sat (S bearing)	gl, mt, cpx, ilm, pl, ap, po		1	0	0	0	63.26	0.65	15.46		4.99	0.25	1.14	4.59	3.92	0.44	0.28	0.03	95.02	5	calibrated difference
Koepke et al., 2018	LS29s	eq xtal	900	2	475200	1.42748e-13	0.5209	fluid sat, aH2O=0.87 (+S)	gl, mt, cpx, ilm, pl, ap, po		1	0	0	0	65.21	0.59	15.01		4.36	0.21	0.99	4.21	3.71	0.5	0.24	0.02	95.07	4.9	calibrated difference
Koepke et al., 2018	LS30s	eq xtal	900	2	475200	1.42748e-13	0.5209	sat, (S bearing)	gl, mt, cpx, ilm, pl, ap, po		1	0	0	0	63.77	0.65	15.27		4.73	0.22	1.09	4.54	3.8	0.5	0.28	0.02	94.9	5.1	calibrated difference
Mandler et al., 2014	692Ja-29	eq xtal	970	1	172800	3.3353e-13	0.480142	sat	gl, pl, cpx, ol, il, mt, ap	69	1	1	1	1	62.8	1.08	17		5.6	0.14	1.73	4.2	5.7	1.34	0.43	0.04	96.9	3.76	magmasat
Mandler et al., 2014	692Ja-38a	eq xtal	950	1	183600	2.64324e-13	0.44059	sat	gl, pl, cpx, ol, il, mt, ap	54	1	1	1	1	67.4	0.57	16.4		3.74	0.09	1.25	2.59	6.3	1.49	0.26	0.04	96.1	3.92	magmasat
Mandler et al., 2014	692Ja-45	eq xtal	935	1	162000	2.20898e-13	0.378341	sat	gl, pl, cpx, ol, il, mt, ap	54	1	1	1	1	67.2	0.68	16.5		3.9	0.11	0.96	2.68	5.9	1.83	0.3	0.07	97.2	3.89	magmasat
Mandler et al., 2014	272Ja-1	eq xtal	920	1	169200	1.83776e-13	0.352675	sat	gl, pl, cpx, opx, il, mt, ap	92	1	1	1	1	69.6	0.61	16		2.98	0.13	0.72	2.04	5.7	1.98	0.16	0.03	96.8	3.94	magmasat
Mandler et al., 2014	272Ja-2b	eq xtal	900	1	255600	1.42748e-13	0.382029	sat	gl, pl, cpx, opx, il, mt, ap	84	1	1	1	1	70.4	0.47	15.7		2.97	0.1	0.56	1.68	5.9	2.13	0.12	0.03	96.2	3.98	magmasat
Mandler et al., 2014	692Ja-26	eq xtal	935	2	259200	2.20898e-13	0.478568	sat	gl, amph, cpx, il, mt, ap	79	1	1	1	1	62.6	0.91	17.9		5.52	0.12	1.39	5.13	5.1	1.01	0.29	0.05	94.2	5.79	magmasat
Marxer & Ulmer, 2019	FM9	eq xtal	900	2	361800	1.42748e-13	0.454517	sat	melt, pl, amph, opx, ilm, cpx, ap, mt, zr	63.7	1	1	1	1	68.08	0.56	16.11		4	0.1	1.14	4.07	3.45	2.47	0.19	0.013	100	6.25	magmasat
Marxer & Ulmer, 2019	FM10	eq xtal	875	2	351000	1.02814e-13	0.379934	sat	melt, pl, amph, ipx, ilm, ap, zt	52.4	1	1	1	1	71.01	0.43	15.31		3.09	0.08	0.72	3.27	3.37	2.67	0.1089	0.0173	100	6.34	magmasat
Marxer & Ulmer, 2019	FM11	eq xtal	850	2	349200	7.29767e-14	0.319271	sat	melt, plag, amph, opx, ilm, ulvsp, ap, zr	47	1	1	1	1	72.83	0.33	14.63		2.4	0.07	0.5	2.76	3.37	3.08	0.0747	0.0142	100	6.41	magmasat
Marxer & Ulmer, 2019	FM12	eq xtal	825	2	352800	5.09965e-14	0.268265	sat	melt, plag, amph, opx, ilm, ulvsp, ap, zr	44.7	1	1	1	1	74.1	0.27	14.25		2.01	0.04	0.38	2.34	3.22	3.35	0.0548	0.0118	100	6.36	magmasat
Marxer & Ulmer, 2019	FM18	eq xtal	800	2	615600	3.50465e-14	0.293766	sat	melt, pl, opx, amph, ilm, ap, zt	45.9	1	1	1	1	75.4	0.23	13.34		1.68	0.04	0.45	2.14	3.04	3.66	0.018	0.0239	100	6.41	magmasat
Marxer & Ulmer, 2019	FM54	eq xtal	750	2	628200	1.56665e-14	0.198411	sat	melt, pl, amph, opx, ilm, bt, ap, zr	38.1	1	1	1	1	77.48	0.13	12.75		0.78	0.1	0.19	1.32	3.17	4.03	0.0229	0.0247	100	6.32	magmasat
Marxer & Ulmer, 2019	FM58	eq xtal	725	2	889200	1.01625e-14	0.190121	sat	melt, pl, amph, qtz, opx, bt, ilm, ap, zr	24.6	1	1	1	1	78.57	0.13	12.08		0.75	0.02	0.08	1.01	2.99	4.32	0.0115	0.0083	100	6.21	magmasat
Marxer & Ulmer, 2019	FM70	eq xtal	700	2	885600	6.44714e-15	0.151124	sat	melt, pl, qtz, amph, bt, mt, ap, zr	12.1	1	1	1	1	78.81	0.12	12.15		0.51	0.02	0.05	0.43	3.47	4.41	0.02	0.004	100	6.08	magmasat
Marxer et al., 2021	FM164	frac xtal	900	2	356400	1.42748e-13	0.451112	6	gl, pl, mt, opx, ap, ol	61.6	1	1	0	0	66.8	0.36	16.8		3.24	0.37	1.31	3.43	4.01	3.31	0.32	0.07	94	6	sat, magmasat calc value in text
Marxer et al., 2021	FM145	frac xtal	878	4	262800	1.07024e-13	0.335415	8.83	gl, amph, pl, ilm, ap, bt	81.9	1	1	0	0	64.6	0.5	18.9		3.55	0.32	1.29	4.01	3.89	2.58	0.44	0.03	91.3	9	sat, magmasat calc value in text
Marxer et al., 2023	FM107	frac xtal	908	8	293400	1.5809e-13	0.430737	3.5	gl, pl, amph, cpx, opx, ap, zr	18	1	1	0	0	64.4	0.34	18.2		4.95	0.19	1.5	5.55	2.53	2.07	0.25	0.24	88.4	10.1	sat, calculated in text
Marxer et al., 2023	FM108	frac xtal	907	6	347400	1.56097e-13	0.465739	3.5	gl, pl, amph, opx, cpx, ap, zr	14.7	1	1	0	0	64	0.41	18.3		5.1	0.23	1.12	4.91	3.08	2.63	0.25		90.8	8.9	sat, calculated in text
Marxer et al., 2023	FM159	frac xtal	909	4	412200	1.60104e-13	0.51379	3.5	gl, pl, amph, opx, ap	12.9	1	1	0	0	64.2	0.17	19.1		4.3	0.18	0.83	5.6	2.53	2.67	0.44	0.05	90.3	7.3	sat, calculated in text
Marxer et al., 2023	FM118	frac xtal	930	2	439200	2.07864e-13	0.604297	3.5	gl, pl, amph, opx, cpx, mt, ap, bt, zr	10.6	1	1	0	0	66.4	0.14	17.8		2.03	0.14	1.22	3.33	3.94	4.66	0.3	0.17	92	5.3	sat, calculated in text
Mathez & Webster, 2005	1-99-15	halogen partitioning	1100	2	496800	1.28208e-12	1.59617	?			1	1	1	0	45.22	1.14	11.06		10.6	0.13	6	11.96	0.75	0.5	1.19	0.08	92.79	?
Mathez & Webster, 2005	1-99-16	halogen partitioning	1097	2	345600	1.24644e-12	1.31266	?			1	1	1	0	43.73	0.57	14.22		7.69	0.08	6.46	12.78	1.05	0.63	2.31	0.14	93.67	?
Mathez & Webster, 2005	1-00-1	halogen partitioning	1075	2	511200	1.00976e-12	1.43692	?			1	1	1	0	41.17	0.51	13.4		11.78	0.2	6.42	12.12	1.29	0.16	4.03	0.09	93.44	?
Mathez & Webster, 2005	1-02-38A	halogen partitioning	1110	2	1159200	1.40717e-12	2.55436	?			1	1	1	0	42.26	0.56	13.06		8.31	0.21	6.2	14.78	1.09	0.15	3.66	0.06	94.74	?
Mathez & Webster, 2005	1-02-07	halogen partitioning	1075	2	601200	1.00976e-12	1.55829	?			1	1	1	0	42.99	0.56	13.43		10.83	0.23	6.4	10.73	1.13	0.98	2.62	0.13	92.12	?
Minitti & Rutherford, 2000	MS-51	eq xtal	950	0.2	198000	2.64324e-13	0.457542	sat	gl, pig, aug, mag, ilm, plag, ol (ap)		1	0	0	0	66.16	0.68	11.74		8.49	0.28	0.88	4.31	4.02	1.63	0.35		98.54	1.5	magmasat		presence of apatite inferred in text from drop in P2O5
Moussallam et al., 2013	97018_AUT_49	eq xtal	950	3	604800	2.64324e-13	0.799657	sat	gl, mt, ap	99.3	1	1	1	1	53.71	0.91	18.49		3.85	0.2	0.84	2.37	7.14	4.34	0.31		92.17	6.69	calibrated difference
Moussallam et al., 2013	97018_AUT_50	eq xtal	950	3	604800	2.64324e-13	0.799657	fluid sat, xH2O=0.8	gl, mt, ap	99.8	1	1	1	1	55.02	0.93	19.05		3.75	0.21	0.86	2.4	6.89	4.08	0.37		93.56	5.19	calibrated difference
Moussallam et al., 2013	97018_AUT_51	eq xtal	950	3	604800	2.64324e-13	0.799657	fluid sat, xH2O = 0.6	gl, cpx, mt, ap	98.7	1	1	1	1	54.81	0.94	19.01		4.08	0.2	0.86	2.36	7.47	4.47	0.24		94.45	4.24	calibrated difference
Moussallam et al., 2013	97018_AUT_52	eq xtal	950	3	604800	2.64324e-13	0.799657	fluid sat, xH2O = 0.4	gl, cpx, mt, ap	98.99	1	1	1	1	56	0.93	19.34		3.19	0.16	0.81	2.47	7.2	4.38	0.28		94.78	3.88	calibrated difference
Moussallam et al., 2013	97018_AUT_55	eq xtal	950	2	500400	2.64324e-13	0.727372	sat	gl, mt, ap	98	1	1	1	1	52.86	0.89	18.17		4.33	0.19	0.81	2.4	7.32	4.46	0.29		91.93	6.3	solubility calc in text
Moussallam et al., 2013	97018_AUT_56	eq xtal	950	2	500400	2.64324e-13	0.727372	fluid sat, xH2O=0.8	gl, mt, ap	98	1	1	1	1	53.17	0.9	18.35		4.17	0.18	0.83	2.38	7.64	4.45	0.32		92.64	5.98	solubility calc in text
Moussallam et al., 2013	97018_AUT_57	eq xtal	950	2	500400	2.64324e-13	0.727372	fluid sat, xH2O = 0.6	gl, mt, ap	98.5	1	1	1	1	53	0.94	18.18		4	0.21	0.87	2.53	7.72	4.37	0.37		92.4	6.28	solubility calc in text
Moussallam et al., 2013	97018_AUT_58	eq xtal	950	2	500400	2.64324e-13	0.727372	fluid sat, xH2O = 0.4	gl, mt, ap	98.95	1	1	1	1	53.19	0.88	18.79		4.29	0.23	0.78	2.34	8.16	4.24	0.2		93.38	5.21	solubility calc in text
Moussallam et al., 2013	C_ATM_05	eq xtal	1018	0.0001	338400	5.65936e-13	0.875243	dry (1 atm)	gl, mt, ap	97.53	0	1	1	1	55.9	0.95	19.76		4.53	0.22	0.86	1.06	8.3	7.11	0.28		99.19	0	1 atm
Moussallam et al., 2013	C_ATM_06	eq xtal	1025	0.0001	342000	6.09308e-13	0.91298	dry (1 atm)	gl, mt, ap	98.12	0	1	1	1	56.68	0.82	19.97		3.72	0.23	0.68	0.58	8.17	6.32	0.26		97.55	0	1 atm
Nandedkar et al., 2014	RN13V2	frac xtal	860	7	259200	8.38531e-14	0.294854	9.15	gl, pl, amph, ap, v	96.1	1	0	0	0	62.3	0.25	15.29		1.64	0.15	1.06	3.33	3.22	1.83	0.238	0.003	89.3	9.9	raman		new LA-ICP-MS P2O5 analysis, see Supplementary Table 2
Nandedkar et al., 2014	RN14V2	frac xtal	830	7	270000	5.48572e-14	0.243405	10.36	gl, pl, amph, mt, ap, v	93	1	0	0	0	63.91	0.13	14.36		0.95	0.16	0.81	2.57	3.2	1.89	0.171	0.006	88.14	9.6	raman		new LA-ICP-MS P2O5 analysis, see Supplementary Table 2
Nandedkar et al., 2014	RN15V2	frac xtal	780	7	360000	2.56307e-14	0.192115	9.7	gl, pl, amph, mag, ap, v	88.5	1	0	0	0	65.9	0.09	13.29		0.68	0.12	0.51	1.6	3.73	2.11	0.108	0.008	88.13	9.8	raman		new LA-ICP-MS P2O5 analysis, see Supplementary Table 2
Nandedkar et al., 2014	RN16V2	frac xtal	730	7	360000	1.11005e-14	0.126431	10.79	gl, pl, amph, mt, ap, v	87.8	1	0	0	0	67.6	0.05	11.94		0.45	0.12	0.26	0.9	3.8	2.16	0.028	0.004	87.32	10.7	raman		new LA-ICP-MS P2O5 analysis, see Supplementary Table 2
Nandedkar et al., 2014	RN17V2	frac xtal	700	7	604800	6.44714e-15	0.124888	10.89	gl, pl, qtz, bt, mt, ap, v	73.9	1	0	0	0	68.21	0.05	11.53		0.26	0.1	0.11	0.16	3.88	2.86	0.03	0.03	87.19	12.81	difference
Nekvasil et al., 2004	A_1040	eq xtal	1040	9.3	259200	7.11877e-13	0.859112	2.3	gl, cpx, opx, kaers, ap	42	1	1	1	1	52.25	1.24	17.8		8.29	0.26	2.53	5.63	4.6	2.42	1.1		95.33	3.44048	mass balance		run durations not described in text, assumed similar to durations in Nekvasil et al., 2009
Nekvasil et al., 2004	A_1000	eq xtal	1000	9.3	259200	4.6632e-13	0.695328	2.3	opx, kaers, gl, ap	38	1	1	1	1	56.17	0.84	17.91		6.82	0.1	1.97	5.38	4.8	2.45	1.01		96.04	3.01316	mass balance		run durations not described in text, assumed similar to durations in Nekvasil et al., 2009
Nekvasil et al., 2004	B_1040	eq xtal	1040	9.3	259200	7.11877e-13	0.859112	2	ol, cpx, kaers, ap, gl	77	1	1	1	1	48.09	2.18	15.68		11.06	0.15	3.43	6.22	3.82	2.42	1.78		94.83	2.03247	mass balance		run durations not described in text, assumed similar to durations in Nekvasil et al., 2009
Nekvasil et al., 2004	B_1020	eq xtal	1020	9.3	259200	5.7805e-13	0.774159	2	opx, kaers, gl, ap	62	1	1	1	1	52.54	1.45	17		9.18	0.17	2.11	4.73	4.79	3.06	1.26		96.29	3.3	FTIR		run durations not described in text, assumed similar to durations in Nekvasil et al., 2009
Nekvasil et al., 2004	B_1000	eq xtal	1000	9.3	259200	4.6632e-13	0.695328	2	opx, kaers, gl, ap	54	1	1	1	1	52.84	1.26	16.68		9.08	0.15	1.82	4.25	4.56	3.14	1.12		94.9	2.15741	mass balance		run durations not described in text, assumed similar to durations in Nekvasil et al., 2009
Nekvasil et al., 2004	B_950	eq xtal	950	9.3	259200	2.64324e-13	0.523499	2	kaers, il, pl, ap, gl	37	1	1	1	1	59.91	0.81	17.29		5.52	0.08	0.97	2.8	5.47	4.03	0.49		96.07	2.60811	mass balance		run durations not described in text, assumed similar to durations in Nekvasil et al., 2009
Nekvasil et al., 2004	C_980	eq xtal	980	9.3	259200	3.73616e-13	0.622387	4	cpx, kaers, pl, ap, il(tr), gl	68	1	1	1	1	58.58	0.62	17.25		5.47	0.11	0.66	2.67	5.63	3.65	0.34		94.38	5.27206	mass balance		run durations not described in text, assumed similar to durations in Nekvasil et al., 2009
Nekvasil et al., 2004	C_960	eq xtal	960	9.3	259200	2.97197e-13	0.555099	4	kaers, pl, ap, il(tr), gl	60	1	1	1	1	60.67	0.5	16.85		5.13	0.11	0.52	2.13	5.69	3.89	0.25		95.02	5.84167	mass balance		run durations not described in text, assumed similar to durations in Nekvasil et al., 2009
Nekvasil et al., 2004	C_940	eq xtal	940	9.3	259200	2.34632e-13	0.493221	4	kaers, pl, ap, il(tr), gl	34	1	1	1	1	62.21	0.41	16.32		3.47	0.05	0.29	1.56	5.51	4.58	0.12		94.31	9.95588	mass balance		run durations not described in text, assumed similar to durations in Nekvasil et al., 2009
Nekvasil et al., 2004	B*1100	eq xtal	1100	9.3	259200	1.28208e-12	1.15294	0.41	gl, ol, cpx, pl, ap, il	35	1	1	1	1	48.9	2.94	15.07		11.99	0.16	2.79	5.58	4.56	4.31	1.86		98.16	1.16	FTIR		run durations not described in text, assumed similar to durations in Nekvasil et al., 2009
Nekvasil et al., 2004	B_1050_4.3	eq xtal	1050	4.3	259200	7.88133e-13	0.903956	2	gl, ol, pl, il, ap	72	1	1	1	1	51.26	2.95	15.11		10.14	0.17	2.87	6.65	3.6	3.2	1.28		97.24	2.77	mass balance		run durations not described in text, assumed similar to durations in Nekvasil et al., 2009
Nekvasil et al., 2004	B_1000_4.3	eq xtal	1000	4.3	259200	4.6632e-13	0.695328	2	gl, ol, pl, il, ap, kaers, bt	34	1	1	1	1	57.77	0.9	16.78		5.26	0.08	0.96	2.83	4.1	5.68	0.33		94.68	3.46	mass balance		run durations not described in text, assumed similar to durations in Nekvasil et al., 2009
Nekvasil et al., 2004	B1100_4.3dry	eq xtal	1100	4.3	259200	1.28208e-12	1.15294	0.35	gl, ol, pl, il, ap	67	1	1	1	1	48.82	3.69	14.13		11.4	0.15	3.58	7.72	3.54	3.02	1.91		97.85	0.52	FTIR		run durations not described in text, assumed similar to durations in Nekvasil et al., 2009
Nekvasil et al., 2004	B*1080_4.3dry	eq xtal	1080	4.3	259200	1.0599e-12	1.04828	0.06	gl, ol, pl, il, ap, cpx	42	1	1	1	1	50.53	3.48	13.76		11.67	0.16	2.84	6.95	4	3.79	1.79		98.98	0.15	FTIR		run durations not described in text, assumed similar to durations in Nekvasil et al., 2009
Nekvasil et al., 2004	C*940_4.3_3.5	eq xtal	940	4.3	259200	2.34632e-13	0.493221	3.5	gl, cpx, pl, mt, ap, kaers, bt	29	1	1	1	1	61.86	0.45	16.6		3.99	0.01	0.31	1.56	4.95	5.47	0.13		95.32	10.1	mass balance		run durations not described in text, assumed similar to durations in Nekvasil et al., 2009
Nekvasil et al., 2004	C*920_4.3_3.5	eq xtal	920	4.3	259200	1.83776e-13	0.436507	3.5	gl, cpx, pl, mt, ap, kaers, bt	1	1	1	1	1	64.95	0.43	15.83		4.1	0.08	0.29	1.12	3.64	5.11	0.1		95.63	10.5	magmasat		run durations not described in text, assumed similar to durations in Nekvasil et al., 2009
Nekvasil et al., 2004	E940_3.8	eq xtal	940	3.8	259200	2.34632e-13	0.493221	4	gl, ol, cpx, pl, il, ap, bt	25	1	1	1	1	68.01	0.56	14.64		2.99	0.06	0.29	1.42	3.2	6.58	0.13		97.8	9.77	magmasat		run durations not described in text, assumed similar to durations in Nekvasil et al., 2009
Nekvasil et al., 2009	1050_2.6	eq xtal	1050	9.3	259200	7.88133e-13	0.903956	2.6	chr, ol, cpx, opx, ap(tr), gl	75.6	1	0	0	0	51.47	1.09	16.75	0.01	9.94	0.12	3.1	6.05	4.83	1.27	1.78		96.41	3.39286	mass balance		run durations described in text as minimum of 3 days
Nekvasil et al., 2009	1000_2.6	eq xtal	1000	9.3	259200	4.6632e-13	0.695328	2.6	ol, opx, pl, amph(ti), ap	54.7	1	0	0	0	54.14	0.74	17.74	0.01	7.79	0.09	1.89	4.48	6.21	1.55	0.96		94.67	4.14534	mass balance		run durations described in text as minimum of 3 days
Nekvasil et al., 2009	980_2.6	eq xtal	980	9.3	259200	3.73616e-13	0.622387	2.6	ol, opx, pl, amph(ti), ap	43.5	1	0	0	0	56.08	0.31	18.45	0.02	6.55	0.07	1.35	3.6	6.65	2.06	0.65		94.97	4.95172	mass balance		run durations described in text as minimum of 3 days
Nekvasil et al., 2009	1080_1.5	eq xtal	1080	9.3	259200	1.0599e-12	1.04828	1.5	ol, cpx, opx, pl, ap	63.3	1	0	0	0	50.63	1.24	16.46	0.05	11.53	0.14	3.1	5.93	5.4	1.54	2.01		97.96	2.35861	mass balance		run durations described in text as minimum of 3 days
Nekvasil et al., 2009	1040_1.5	eq xtal	1040	9.3	259200	7.11877e-13	0.859112	1.5	ol, cpx, opx, pl, ap, mt, gl	48	1	0	0	0	52.22	1.54	16.55	0	10.14	0.14	2.41	4.92	6.01	1.92	1.82		96.67	3.0375	mass balance		run durations described in text as minimum of 3 days
Nekvasil et al., 2009	980_2.6_6.8	eq xtal	980	6.8	259200	3.73616e-13	0.622387	2.6	ol, opx, pl, amph, ap, ilm, mt	40.6	1	0	0	0	58.43	0.97	16.53	0	5.8	0.1	1.34	3.34	6.28	2.28	0.57		95.64	5.81281	mass balance		run durations described in text as minimum of 3 days
Nekvasil et al., 2009	980_2.6_4	eq xtal	980	4	259200	3.73616e-13	0.622387	2.6	ol, cpx, opx, pl, ap, ilm, mt	17.1	1	0	0	0	64.1	1.18	16.1	0	4.21	0.1	0.68	1.59	6.71	4.14	0.46		99.25	10.4	magmasat		run durations described in text as minimum of 3 days
Nekvasil et al., 2009	1080_2.6_3	eq xtal	1080	3	259200	1.0599e-12	1.04828	2.6	ol, cpx, pl, ap, ilm, mt	27.6	1	0	0	0	67.62	1.87	14.24	0.02	4.63	0.14	1.22	2.63	5.94	3.31	0.9		100.54	8.32	magmasat		run durations described in text as minimum of 3 days
Parat et al., 2008	22	eq xtal	950	3.8	432000	2.64324e-13	0.675834	sat, xH2O = 0.87	gl, cpx, apa, mag, po, anh	98.7	1	1	1	1	62.86	0.82	16.84		5.44	0.07	2.01	5.35	3.88	2.2	0.31	0.08	92.74	4.76	cal diff
Parat et al., 2008	1	eq xtal	900	4	432000	1.42748e-13	0.496658	sat	gl, amph, anhy, ap, mt, po	92.1	1	1	1	1	65.48	0.65	17.46		3.68	0.04	1.55	4.52	3.54	2.53	0.22	0.09	90.06	7.15	cal diff
Parat et al., 2008	2	eq xtal	900	4	432000	1.42748e-13	0.496658	fluid sat, xH2O = 0.78	gl, pl, amph, ap, mt, ilm, po	73.5	1	1	1	1	68.87	0.57	16.4		3.24	0.07	0.78	3.29	3.63	2.96	0.15	0.09	93.26	4.93	cal diff
Parat et al., 2008	9	eq xtal	900	4.2	432000	1.42748e-13	0.496658	sat	gl, hbld, anh, mt, ap	90.7	1	1	1	1	64.92	0.58	17.47		3.81	0.05	1.31	5.2	3.59	2.47	0.25	0.05	89.71	7.89	cal diff
Parat et al., 2008	42	eq xtal	900	4.15	432000	1.42748e-13	0.496658	sat	gl, hbld, mt, ap	92.5	1	1	1	1	65.28	0.51	17.27		4.21	0.05	1.13	4.99	3.63	2.7	0.21	0.06	88.98	8.24	cal diff
Parat et al., 2008	43	eq xtal	900	4.15	432000	1.42748e-13	0.496658	fluid sat, xH2O = 0.88	gl, pl, hbld, mt, ap	87.3	1	1	1	1	66.53	0.46	16.83		3.93	0.11	0.97	4.35	3.9	2.77	0.16	0.03	90.65	6.88	cal diff
Parat et al., 2008	44	eq xtal	900	4.15	432000	1.42748e-13	0.496658	fluid sat, xH2O = 0.75	gl, pl, hbld, ap, mt	76.3	1	1	1	1	68.43	0.39	15.91		3.37	0.08	0.76	3.59	4.12	3.26	0.09	0.03	91.61	5.89	cal diff
Parat et al., 2008	45	eq xtal	900	4.15	432000	1.42748e-13	0.496658	fluid sat, xH2O = 0.6	gl, pl, cpx, opx, ap, mt	57.6	1	1	1	1	70.73	0.41	15.15		2.68	0.08	0.47	2.37	3.92	4.1	0.1	0.02	93.07	4.98	cal diff
Parat et al., 2008	46	eq xtal	900	4.15	432000	1.42748e-13	0.496658	fluid sat, xH2O = 0.33	gl, pl, cpx, opx, ap, mt	45	1	1	1	1	73.06	0.33	13.92		2.4	0	0.25	1.57	3.58	4.87	0.02	0.02	93.32	4.71	cal diff
Parat et al., 2008	11	eq xtal	875	4	432000	1.02814e-13	0.421499	sat	gl, hbld, ilm, po, ap	89.1	1	1	1	1	66.36	0.58	17.81		3.43	0.08	0.94	4.53	3.72	2.39	0.09	0.05	90.39	7.1	cal diff
Parat et al., 2008	15	eq xtal	850	4	432000	7.29767e-14	0.355111	sat	gl, pl, hbld, ap, mt, ilm, po	86.5	1	1	1	1	67.39	0.47	17.76		2.96	0.11	0.73	4.16	3.87	2.42	0.09	0.05	90.3	7.13	cal diff
Parat et al., 2008	34	eq xtal	850	4.2	432000	7.29767e-14	0.355111	sat	gl, pl, hbld, mt, ap	85.1	1	1	1	1	67.78	0.5	17.42		2.69	0.09	0.65	4.22	3.62	2.85	0.18	0.06	89.54	7.78	cal diff
Parat et al., 2008	35	eq xtal	850	4.2	432000	7.29767e-14	0.355111	fluid sat, xH2O = 0.96	gl, pl, hbld, mt, ap	79.2	1	1	1	1	68.78	0.43	16.72		2.82	0.06	0.6	3.77	3.7	2.99	0.13	0.03	89.9	7.48	cal diff
Parat et al., 2008	23	eq xtal	950	3.8	432000	2.64324e-13	0.675834	xH2O = 0.77	gl, cpx, mt, po (ap)	97.3	1	1	1	1	63.15	0.83	17.35		5.43	0	1.79	5.05	3.91	2.31	0.11	0.06	93.19	4.5	cal diff		ap not reported in these experiments, but speculated in the text that it should be stable based on phase relations and low P contents
Parat et al., 2008	24	eq xtal	950	3.8	432000	2.64324e-13	0.675834	xH2O = 0.590	gl, pl, cpx, opx, mt, po, (ap)	83.6	1	1	1	1	65.82	0.82	16.52		4.3	0.09	1.41	4	4.08	2.75	0.08	0.03	94.46	3.81	cal diff		ap not reported in these experiments, but speculated in the text that it should be stable based on phase relations and low P contents
Parat et al., 2008	3	eq xtal	900	4	432000	1.42748e-13	0.496658	xH2O = 0.57	gl, pl, cpx, opx, mt, ilm, po, (ap)	59.3	1	1	1	1	71.35	0.46	15.15		2.47	0.07	0.56	2.2	3.7	3.9	0.11	0.07	93.78	4.14	cal diff		ap not reported in these experiments, but speculated in the text that it should be stable based on phase relations and low P contents
Parat et al., 2008	4	eq xtal	900	4	432000	1.42748e-13	0.496658	xH2O = 0.46	gl, pl, cpx, opx, ilm, po, (ap)	50.5	1	1	1	1	72	0.44	14.69		2.42	0.04	0.42	2.05	3.78	4.05	0.08	0.07	94.95	3.48	cal diff		ap not reported in these experiments, but speculated in the text that it should be stable based on phase relations and low P contents
Parat et al., 2008	10	eq xtal	900	4.2	432000	1.42748e-13	0.496658	xH2O = 0.6	gl, pl, cpx, olm, po, (ap)	64.4	1	1	1	1	68.43	0.59	16.54		3.11	0.05	0.51	3.54	3.7	3.41	0.08	0.06	92.9	5.02	cal diff		ap not reported in these experiments, but speculated in the text that it should be stable based on phase relations and low P contents
Parat et al., 2008	12	eq xtal	875	4	432000	1.02814e-13	0.421499	xH2O = 0.76	gl, pl, hbld, ilm, mt, po, (ap)	69.2	1	1	1	1	70.1	0.47	16.27		2.38	0.08	0.62	2.91	3.9	3.13	0.12	0.05	93.3	4.75	cal diff		ap not reported in these experiments, but speculated in the text that it should be stable based on phase relations and low P contents
Parat et al., 2008	19	eq xtal	875	4	432000	1.02814e-13	0.421499	xH2O = 0.65	gl, pl, hbld, cpx, opx, mt, ilm, po, (ap)	54.3	1	1	1	1	71.88	0.36	15.09		2.3	0.01	0.44	2.16	3.85	3.8	0.07	0.03	93.98	4.23	cal diff		ap not reported in these experiments, but speculated in the text that it should be stable based on phase relations and low P contents
Parat et al., 2008	13	eq xtal	875	4	432000	1.02814e-13	0.421499	xH2O = 0.57	gl, pl, cpx, opx, mt, po, (ap)	51.8	1	1	1	1	72.21	0.44	15.09		1.86	0.05	0.49	2.15	3.78	3.83	0.08	0.05	94.46	3.35	cal diff		ap not reported in these experiments, but speculated in the text that it should be stable based on phase relations and low P contents
Parat et al., 2008	20	eq xtal	850	4	432000	7.29767e-14	0.355111	xH2O = 0.88	gl, pl, hbld, mt, ilm, po, (ap)	73.1	1	1	1	1	68.94	0.42	17.07		2.75	0.09	0.69	3.3	3.86	2.81	0.03	0.02	91.63	6.07	cal diff		ap not reported in these experiments, but speculated in the text that it should be stable based on phase relations and low P contents
Parat et al., 2008	16	eq xtal	850	4	432000	7.29767e-14	0.355111	xH2O = 0.77	gl, pl, hbld, mt, ilm, po, (ap)	62.6	1	1	1	1	71.01	0.35	15.86		2.47	0.1	0.5	2.63	3.79	3.22	0.06	0.02	92.5	5.14	cal diff		ap not reported in these experiments, but speculated in the text that it should be stable based on phase relations and low P contents
Parat et al., 2008	36	eq xtal	850	4.2	432000	7.29767e-14	0.355111	xH2O = 0.79	gl, pl, hbld, mt, (ap)	65.4	1	1	1	1	71.51	0.33	15.45		2.19	0.04	0.44	2.61	3.75	3.53	0.16	0.03	91.91	5.85	cal diff		ap not reported in these experiments, but speculated in the text that it should be stable based on phase relations and low P contents
Parat et al., 2008	37	eq xtal	850	4.2	432000	7.29767e-14	0.355111	xH2O = 0.61	gl, pl, hbld, cpx, opx, mt, (ap)	44.5	1	1	1	1	73.59	0.27	14		1.84	0.05	0.31	1.79	3.67	4.37	0.1	0.03	92.75	5.16	cal diff		ap not reported in these experiments, but speculated in the text that it should be stable based on phase relations and low P contents
Pineda et al., 2021	2	eq xtal	850	0.85	1018080	7.29767e-14	0.545146	sat	Gl, Pl, Opx, FeTiOx, Ap		1	1	1	1	75.78	0.2	13.37		1.07	0.07	0.23	1.17	3.32	4.62	0.055	0.022	95.74	3.7	reported in text (Zhang solubility model)
Pineda et al., 2021	3	eq xtal	750	2	1.02204e+06	1.56665e-14	0.253075	sat	Gl, Pl, Opx, Bt, Qzt, FeTiOx, Zrn, Ap,Mnz		1	1	1	1	76.85	0.07	13.21		0.67	0.08	0.1	1.12	3.25	4.58	0.018	0.014	94.58	6.3	reported in text (Zhang solubility model)		P2O5 recalculated excluding one outlier analysis
Pineda et al., 2021	4	eq xtal	700	3.1	1036800	6.44714e-15	0.163516	sat	Gl, Pl, Bt, Qzt, FeTiOx, Ap		1	1	1	1	76.06	0.07	13.82		0.58	0.07	0.1	1.4	3.51	4.3	0.024	0.019	92.99	7.8	reported in text (Zhang solubility model)		P2O5 recalculated excluding one outlier analysis
Pineda et al., 2021	7	eq xtal	850	2	938880	7.29767e-14	0.523513	sat	Gl, Pl, Opx, Ap		1	1	1	1	74.51	0.19	14.15		1.12	0.08	0.37	1.47	3.6	4.4	0.043	0.017	94.24	5.8	reported in text (Zhang solubility model)
Pineda et al., 2021	8	eq xtal	800	1.3	1282680	3.50465e-14	0.424045	sat	Gl, Pl, Bt, Opx, Cpx, FeTiOx, Zrn, Ap		1	1	1	1	75.7	0.15	13.49		1.06	0.08	0.23	1.35	3.52	4.37	0.029	0.018	94.93	4.9	reported in text (Zhang solubility model)
Pineda et al., 2021	9	eq xtal	850	0.85	1.04004e+06	7.29767e-14	0.550994	sat	Gl, Plg, Opx, FeTiOx, Zrn, Ap		1	1	1	1	75.56	0.17	13.6		1.03	0.08	0.27	1.29	3.3	4.62	0.044	0.016	94.95	3.7	reported in text (Zhang solubility model)
Pineda et al., 2021	10	eq xtal	750	2	1093680	1.56665e-14	0.261795	sat	Gl, Pl, Bt, FeTiOx, Ap		1	1	1	1	76.52	0.08	13.37		0.73	0.08	0.11	1.35	3.26	4.44	0.023	0.018	91.86	6.3	reported in text (Zhang solubility model)
Pineda et al., 2021	11	eq xtal	750	3.1	1035000	1.56665e-14	0.254675	sat	Gl, Bt, Zrn, Ap		1	1	1	1	75.5	0.1	14.01		0.88	0.08	0.16	1.52	3.33	4.38	0.016	0.012	90.86	7.6	reported in text (Zhang solubility model)
Pineda et al., 2021	12	eq xtal	717	2.8	1.04544e+06	8.80729e-15	0.191911	sat	Gl, Pl, Bt, Zrn, Ap		1	1	1	1	76.19	0.07	13.73		0.66	0.08	0.11	1.44	3.43	4.28	0.013	0.01	92.27	7.3	reported in text (Zhang solubility model)
Pineda et al., 2021	14	eq xtal	700	3.5	1029600	6.44714e-15	0.162948	sat	Gl, Pl, Bt, Ap		1	1	1	1	76.06	0.07	13.81		0.59	0.08	0.1	1.48	3.49	4.28	0.013	0.013	89	7.6	reported in text (Zhang solubility model)		P2O5 recalculated excluding one outlier analysis
Pineda et al., 2021	15	eq xtal	700	3.5	1.02996e+06	6.44714e-15	0.162976	sat	Gl, Pl, Bt, FeTiOx, Zrn, Ap, Mnz		1	1	1	1	76.1	0.07	13.83		0.62	0.07	0.11	1.51	3.43	4.24	0.023	0.018	87.94	7.3	reported in text (Zhang solubility model)
Pineda et al., 2021	16	eq xtal	700	3.5	1.02996e+06	6.44714e-15	0.162976	sat	Gl, Pl, Bt, FeTiOx, Ap		1	1	1	1	75.97	0.07	13.8		0.65	0.07	0.11	1.71	3.44	4.11	0.016	0.012	88.58	7.8	reported in text (Zhang solubility model)
Qian & Hermann, 2013	C3179	partial melting	900	10	604800	1.42748e-13	0.587654	4	gl, amph, cpx, , opx, pl, ilm, ap	27	1	0	0	0	67.87	0.8	17.01		3.35	0.03	1.25	4.52	3.12	1.66	0.38	0.07	90.21	13	mass balance in text
Qian & Hermann, 2013	C3171	partial melting	800	15	604800	3.50465e-14	0.291178	4	gl, gt, amph, pl, ap, rt, sph, all	27	1	0	0	0	72.63	0.32	16.17		1.77	0.02	0.6	4.61	2.59	1.13	0.16	0.05	88.22	10.2	mass balance in text
Qian & Hermann, 2013	C3052	partial melting	1000	20	604800	4.6632e-13	1.06213	1.5	gl, gt, cpx, ap	44	1	0	0	0	64.66	1.15	17.63		3.36	0.02	1.53	5.34	4.02	1.26	0.68	0.15	92.25	3.4	mass balance in text
Rondet et al., 2019	900Pav3x1	eq xtal	900	3	345600	1.42748e-13	0.444225	sat	gl, am, bt, mt, ilm, ap	84	1	1	1	1	64.84	0.69	20.28		1.51	0.09	0.04	5.18	3.59	3.26	0.21		88.47	8.5	cal diff?
Rondet et al., 2019	900Pav3x8	eq xtal	900	3	345600	1.42748e-13	0.444225	xH2O = 0.9	gl, am, bt, pl, mt, ilm, (ap)	78	1	1	1	1	65.56	0.69	20.34		1.18	0.06	0	4.44	3.6	3.99	0.12		88.87	8	cal diff?		apatite stability described in supplement
Rondet et al., 2019	850Pav3x1	eq xtal	850	2.8	432000	7.29767e-14	0.355111	sat	gl, am, bt, pl, mt, ilm, (ap)	65	1	1	1	1	68.73	0.41	19.6		0.99	0.07	0.04	3.69	2.62	3.51	0.09		85.83	8.5	cal diff?		apatite stability described in supplement
Rondet et al., 2019	850Pav3x8	eq xtal	850	2.8	432000	7.29767e-14	0.355111	xH2O = 0.83	gl, am, bt, pl, cpx, mt, ilm, (ap)	60	1	1	1	1	67.68	0.57	18.12		2.28	0.11	0.31	2.45	4.07	4.25	0.06		88.77	7.5	cal diff?		apatite stability described in supplement
Rondet et al., 2019	900Pav4x1	eq xtal	900	3.7	388800	1.42748e-13	0.471171	sat	gl, am, bt, mt, ilm, ap	84	1	1	1	1	65.3	0.5	20.78		1.13	0.18	0.09	4.46	4.01	3.48	0.07		87.58	9.5	cal diff?
Sauvalle et al., 2024	13-H30	eq xtal	1020	2	43200	5.7805e-13	0.316049	fluid sat, aH2O=0, but H2O present, based on 0.33 in SM	gl, pl, cpx, ol, ilm, ap	33.3	1	1	1	1	50.64	2.76	16.55		11.44	0.34	3.23	7.85	4.31	1.62	1.26	0.05		1.1	cal diff
Sauvalle et al., 2024	13-H16	eq xtal	1000	2	86400	4.6632e-13	0.401448	sat	gl, ol, amph, ap, ilm	87.4	1	1	1	1	49.21	2.92	17.98		9.97	0.25	4.24	10.22	3.57	0.71	0.93	0.21		5.1	cal diff
Sauvalle et al., 2024	13-H17	eq xtal	1000	2	86400	4.6632e-13	0.401448	fluid sat, xH2O = 0.69	gl, pl, ol, cpx, ilm, ap, amph	56	1	1	1	1	52.87	2.18	18.78		8.65	0.31	2.99	7.4	4.87	1.33	0.61	0.09		3.9	cal diff
Sauvalle et al., 2024	13-H18	eq xtal	1000	2	86400	4.6632e-13	0.401448	fluid sat, xH2O = 0.55	gl, pl, ol, cpx, ilm, ap	46.6	1	1	1	1	53.2	2.03	17.72		10.81	0.32	2.4	6.73	4.78	1.25	0.75	0.08		3.2	cal diff
Sauvalle et al., 2024	13-H19	eq xtal	1000	2	86400	4.6632e-13	0.401448	fluid sat, xH2O = 0.27	gl, pl, ol, cpx, ilm, ap	35.4	1	1	1	1	54.52	1.85	18.51		8.75	0.24	2.18	5.96	5.4	2.13	0.47	0.03		2.1	in text calc
Sauvalle et al., 2024	13-H31	eq xtal	975	2	172800	3.53085e-13	0.494017	sat	gl, amph, ap, pl, ilm, ol	51.8	1	1	1	1	54.74	1.59	18.27		9.09	0.42	2.12	7.08	4.45	1.18	0.33	0.04		5.6	cal diff
Sauvalle et al., 2024	13-H32	eq xtal	975	2	172800	3.53085e-13	0.494017	fluid sat, xH2O = 0.66	gl, amph, pl, ap, ilm, ol	38.2	1	1	1	1	58.49	1.66	18.11		5.94	0.15	1.76	7.27	3.46	1.66	1.51	0.05		3.7	in text calc
Singletary & Grove, 2008	MPF105	eq xtal	975	1	95040	3.53085e-13	0.366373	sat	gl, cpx, FeTi oxides	83	1	0	0	0	60	0.28	13		9.8	0.5	0.96	7.4	2	1.3	0.5	0.2	95.6	3.9	magmasat		apatite stability inferred from coherent decrease in P2O5 in these two experiments
Singletary & Grove, 2008	MPF106	eq xtal	950	1	86400	2.64324e-13	0.302242	sat	gl, cpx, pl, FeTiOxides	71	1	0	0	0	65	0.23	12.3		7.5	0.4	0.62	6.2	2	1.32	0.3	0.1	96	4.06	magmasat		apatite stability inferred from coherent decrease in P2O5 in these two experiments
Sisson & Kelemen, 2018	99	eq xtal	800	10	1036800	3.50465e-14	0.381241	sat	gl,pl,amph,cpx,gt,sph,ap	29.6	1	1	1	1	68.72	0.61	17.06		2.65	0.07	0.47	5.73	4.07	0.34	0.14	0.1	88.3	12.6	mass balance published in text. Any fluid saturated exps wil include the H2O in fluid here		melt fraction is reported as melt + fluid
Sisson & Kelemen, 2018	70	eq xtal	800	12	867600	3.50465e-14	0.348748	sat	gl,pl,amph,cpx,gt,sph,ap	25.4	1	1	1	1	72.59	0.26	15.77		1.98	0.06	0.36	4.3	4.04	0.45	0.11	0.08	89.85	12.2	mass balance published in text. Any fluid saturated exps wil include the H2O in fluid here		melt fraction is reported as melt + fluid
Sisson & Kelemen, 2018	71	eq xtal	800	14	939600	3.50465e-14	0.362931	sat	gl,qtz,amph,cpx,gt,sph,ap	16.6	1	1	1	1	73.36	0.22	15.61		1.55	0.01	0.32	3.41	4.89	0.49	0.04	0.03	89.65	20	mass balance published in text. Any fluid saturated exps wil include the H2O in fluid here		melt fraction is reported as melt + fluid
Sisson & Kelemen, 2018	73	eq xtal	800	16	1018800	3.50465e-14	0.377917	sat	gl,amph,cpx,gt,rt,ap	25	1	1	1	1	73.34	0.21	15.91		1.35	0.02	0.3	2.88	5.05	0.65	0.13	0.06	90.44	16.3	mass balance published in text. Any fluid saturated exps wil include the H2O in fluid here		melt fraction is reported as melt + fluid
Sisson & Kelemen, 2018	75	eq xtal	800	18	781200	3.50465e-14	0.330928	sat	gl,amph,cpx,gt,rt,ap	21.6	1	1	1	1	74.43	0.21	15.71		0.91	0.03	0.2	1.89	5.58	0.88	0.11	0.06	90.79	15.1	mass balance published in text. Any fluid saturated exps wil include the H2O in fluid here		melt fraction is reported as melt + fluid
Sisson & Kelemen, 2018	146	eq xtal	800	20	1116000	3.50465e-14	0.395535	sat	gl,cpx,gt,rt,ap	22.2	1	1	1	1	73.89	0.25	15.63		0.94	0.02	0.17	1.56	6.35	0.96	0.1	0.05	88.15	20.2	mass balance published in text. Any fluid saturated exps wil include the H2O in fluid here		melt fraction is reported as melt + fluid
Sisson & Kelemen, 2018	53	eq xtal	900	8	356400	1.42748e-13	0.451112	sat	gl,pl,amph,cpx,ilm,ap	34.8	1	1	1	1	64.03	0.62	18.37		5.27	0.12	0.7	6.29	3.7	0.36	0.4	0.07	89.64	10	mass balance published in text. Any fluid saturated exps wil include the H2O in fluid here		melt fraction is reported as melt + fluid
Sisson & Kelemen, 2018	55	eq xtal	900	10	342000	1.42748e-13	0.441905	sat	gl,pl,amph,cpx,ilm,ap	33.6	1	1	1	1	64.88	0.67	18.05		4.81	0.09	0.91	6.02	3.84	0.38	0.34	0.05	89.79	10.6	mass balance published in text. Any fluid saturated exps wil include the H2O in fluid here		melt fraction is reported as melt + fluid
Sisson & Kelemen, 2018	57	eq xtal	900	12	334800	1.42748e-13	0.437229	sat	gl,amph,cpx,gt,ilm,ap	32.6	1	1	1	1	65.69	0.79	18.46		3.65	0.06	0.64	5.19	4.51	0.41	0.4	0.06	89.22	11.1	mass balance published in text. Any fluid saturated exps wil include the H2O in fluid here		melt fraction is reported as melt + fluid
Sisson & Kelemen, 2018	59	eq xtal	900	14	262800	1.42748e-13	0.387372	sat	gl,amph,cpx,gt,rt,ap	29.1	1	1	1	1	67.64	0.65	17.44		2.99	0.05	0.7	3.08	6.36	0.64	0.26	0.07	91.44	14.4	mass balance published in text. Any fluid saturated exps wil include the H2O in fluid here		melt fraction is reported as melt + fluid
Sisson & Kelemen, 2018	61	eq xtal	900	16	327600	1.42748e-13	0.432502	sat	gl,cpx,gt,rt,ap	26.8	1	1	1	1	69.86	0.52	17.06		2.35	0.04	0.45	2.58	5.92	0.82	0.14	0.06	88.67	15.7	mass balance published in text. Any fluid saturated exps wil include the H2O in fluid here		melt fraction is reported as melt + fluid
Sisson & Kelemen, 2018	64	eq xtal	900	18	432000	1.42748e-13	0.496658	sat	gl,cpx,gt,rt,ap	27.5	1	1	1	1	72.47	0.5	17.14		1.48	0.01	0.27	2.43	4.48	0.75	0.23	0.18	87.93	16	mass balance published in text. Any fluid saturated exps wil include the H2O in fluid here		melt fraction is reported as melt + fluid
Sisson and Grove, 1993	87S35a_10	eq xtal	950	2	255600	2.64324e-13	0.51985	sat	gl, pl, amph, sp, ap	67	1	1	1	1	56.9	0.82	18.6		6.29	0.18	2.68	7.23	5.07	1.48	0.77	0.03	94.4	6.1	magmasat
Sisson and Grove, 1993	87S35a_13	eq xtal	925	2	237600	1.95499e-13	0.431048	sat	gl, pl, amph, sp, ap	51	1	1	1	1	60	0.58	18.9		5.27	0.19	1.76	5.66	5.44	1.78	0.37	0.04	93.9	6.29	magmasat
Sisson and Grove, 1993	83S296b	eq xtal	800	2	1987200	3.50465e-14	0.527805	sat	gl, pl, hbl, bio, mt, ap, zr		1	1	1	1	73.1	0.19	15		1.58	0.08	0.19	1.57	3.74	4.5	0.05	0.01	91.3	6.33	magmasat
Sisson et al., 2005	1578	eq xtal	975	7	345600	3.53085e-13	0.698645	2.32	melt, pl, amph,cpx,oliv,ap,sulf,fl	31	1	1	1	1	57.1	1.01	18.7		7.55	0.25	2.32	5.53	4.26	2.29	0.91	0.09	93.5	5.65157	mass balance (undersaturated according to magmasat)
Sisson et al., 2005	1580	eq xtal	950	7	345600	2.64324e-13	0.604484	2.32	melt, pl, amph,opx,ap,sulf,fl	25	1	1	1	1	57.9	0.79	18.1		8.32	0.16	1.83	4.7	4.68	2.65	0.7	0.07	94.8	6.89823	magmasat (saturated after including CO2)
Sisson et al., 2005	1582	eq xtal	925	7	345600	1.95499e-13	0.519864	2.32	melt, pl, amph,opx,ap,sulf,fl	22	1	1	1	1	59.7	0.56	18.3		7.09	0.22	1.45	4.43	4.76	2.8	0.58	0.07	93.9	7.71415	magmasat (saturated after including CO2)
Sisson et al., 2005	1583	eq xtal	900	7	345600	1.42748e-13	0.444225	2.32	melt, pl, amph,opx,ap,sulf,fl	17	1	1	1	1	64.4	0.41	17.4		5.21	0.14	0.84	3.03	4.72	3.43	0.33	0.06	93.6	9.07925	magmasat (saturated after including CO2)
Sisson et al., 2005	1584	eq xtal	875	7	345600	1.02814e-13	0.377001	2.32	melt, pl, amph,opx,ap,sulf,fl	15	1	1	1	1	66.4	0.21	17.3		4.28	0.08	0.6	2.5	4.68	3.66	0.23	0.08	93.2	10.0377	magmasat (saturated after including CO2)
Sisson et al., 2005	1586	eq xtal	850	7	345600	7.29767e-14	0.317621	2.32	melt, pl, amph,bio,opx,cpx,ap,sulf,fl	12	1	1	1	1	68.7	0.23	17		2.92	0.11	0.37	2.02	4.55	3.82	0.12	0.08	91.5	10.6576	magmasat (saturated after including CO2)
Sisson et al., 2005	1591	eq xtal	825	7	345600	5.09965e-14	0.265514	2.32	melt, pl, amph,bio,opx,ap,sulf,fl	12	1	1	1	1	70.9	0.11	16.2		2.36	0.08	0.29	1.76	4.13	3.93	0.14	0.08	91	10.963	magmasat (saturated after including CO2)
Sisson et al., 2005	1616	eq xtal	900	7	345600	1.42748e-13	0.444225	2.32	melt, pl, amph,opx,ap,sulf,fl	16	1	1	1	1	65.5	0.32	17.4		4.64	0.15	0.71	2.89	4.56	3.44	0.24	0.05	93.3	9.53724	magmasat (saturated after including CO2)
Sisson et al., 2005	1603	eq xtal	975	7	345600	3.53085e-13	0.698645	2.32	melt, pl, amph,opx,cpx,ap,tmt,fl	27	1	1	1	1	57.4	0.94	17.4		8.86	0.19	2.13	4.99	4.45	2.61	0.85	0.07	94	7.03424	magmasat (saturated after including CO2)
Sisson et al., 2005	1604	eq xtal	925	7	345600	1.95499e-13	0.519864	2.32	melt, pl, amph,opx,cpx,ap,tmt,fl	24	1	1	1	1	60.3	0.71	17.6		6.99	0.23	1.65	4.25	4.63	2.94	0.58	0.06	95	7.68438	magmasat (saturated after including CO2)
Sisson et al., 2005	1612	eq xtal	900	7	345600	1.42748e-13	0.444225	2.32	melt, pl, amph,opx,ap,tmt,fl	13	1	1	1	1	67.8	0.4	17.1		3.47	0.1	0.7	2.62	3.92	3.5	0.24	0.05	93.1	10.976	magmasat (saturated after including CO2)
Sisson et al., 2005	1598	eq xtal	900	7	345600	1.42748e-13	0.444225	2.32	melt, pl, amph,opx,ap,tmt,fl	16	1	1	1	1	67.1	0.26	16.7		3.79	0.11	0.71	2.52	4.6	3.89	0.24	0.04	93	9.18101	magmasat (saturated after including CO2)
Sisson et al., 2005	1610	eq xtal	875	7	345600	1.02814e-13	0.377001	2.32	melt, pl, amph,opx,ap,tmt,fl	13	1	1	1	1	67.7	0.32	17.1		3.98	0.1	0.55	2.42	3.88	3.64	0.22	0.11	93.1	10.9541	magmasat (saturated after including CO2)
Sisson et al., 2005	1602	eq xtal	850	7	345600	7.29767e-14	0.317621	2.32	melt, pl, amph,opx,ap,tmt,fl	15	1	1	1	1	70.3	0.22	15.8		2.47	0.07	0.5	2.1	4.26	4.05	0.14	0.09	92.9	10.0841	magmasat (saturated after including CO2)
Sisson et al., 2005	1611	eq xtal	825	7	345600	5.09965e-14	0.265514	2.32	melt, pl, amph,bio,opx,ap,tmt,fl	12	1	1	1	1	70.5	0.23	16.6		2.72	0.11	0.36	1.89	3.59	3.74	0.15	0.11	91.8	11.0963	magmasat (saturated after including CO2)
Sisson et al., 2005	1690	eq xtal	875	7	345600	1.02814e-13	0.377001	2.32	melt, pl, amph,ap,tmt,fl	13	1	1	1	1	70.7	0.3	15.9		2.37	0.08	0.46	2.04	3.92	4.09	0.11	0.05	93.2	11.0273	magmasat (saturated after including CO2)
Sisson et al., 2005	1694	eq xtal	850	7	345600	7.29767e-14	0.317621	2.32	melt, pl, amph,ap,tmt,fl	12	1	1	1	1	71.6	0.35	15.4		1.91	0.03	0.42	1.93	3.62	4.32	0.24	0.25	92.3	11.4669	magmasat (saturated after including CO2)
Sisson et al., 2005	1666	eq xtal	925	7	345600	1.95499e-13	0.519864	2.32	melt, pl, amph,opx,ap,tmt,ilm,fl	15	1	1	1	1	71.4	0.32	15.3		1.43	0.1	0.77	1.81	3.9	4.75	0.16	0.09	93.8	10.6404	magmasat (saturated after including CO2)
Sisson et al., 2005	1617	eq xtal	900	7	345600	1.42748e-13	0.444225	2.32	melt, pl, amph,ap,tmt,ilm,fl	14	1	1	1	1	72.1	0.15	14.9		1.67	0.03	0.54	1.5	3.93	4.99	0.1	0.04	94.9	10.9393	magmasat (saturated after including CO2)
Sisson et al., 2005	1627	eq xtal	875	7	345600	1.02814e-13	0.377001	2.32	melt, pl, amph,ap,tmt,ilm,fl	12	1	1	1	1	73.7	0.13	14.1		1.18	0.1	0.46	1.42	3.64	4.99	0.11	0.07	94.7	11.8286	magmasat (saturated after including CO2)
Sisson et al., 2005	1624	eq xtal	850	7	345600	7.29767e-14	0.317621	2.32	melt, pl, amph,bio,ap,tmt,ilm,fl	10	1	1	1	1	74.2	0.16	14		1.06	0.05	0.48	1.39	3.6	4.92	0.07	0.06	94.7	12.4994	magmasat (saturated after including CO2)
Sisson et al., 2005	1619	eq xtal	825	7	345600	5.09965e-14	0.265514	2.32	melt, pl, amph,bio,opx,ap,tmt,ilm,fl	12	1	1	1	1	74.8	0.2	13.6		1.06	0.11	0.47	1.42	3.36	4.68	0.18	0.07	92.9	11.7934	magmasat (saturated after including CO2)
Sisson et al., 2005	1660	eq xtal	925	7	345600	1.95499e-13	0.519864	2.33	melt, pl, amph,bio,oliv,ap,sulf,fl	29	1	1	1	1	61.3	0.4	18.1		6.57	0.18	1.22	3.8	4.08	3.7	0.57	0.1	93.6	6.29439	magmasat (saturated after including CO2)
Sisson et al., 2005	1672	eq xtal	900	7	345600	1.42748e-13	0.444225	2.33	melt, pl, amph,bio,opx,ap,sulf,fl	29	1	1	1	1	63.6	0.22	18.6		4.85	0.16	0.92	3.43	4.24	3.69	0.31	0.05	93	6.08772	magmasat (saturated after including CO2)
Sisson et al., 2005	1667	eq xtal	875	7	345600	1.02814e-13	0.377001	2.33	melt, pl, amph,bio,opx,oliv,ap,sulf,fl	21	1	1	1	1	65.5	0.27	17.5		4.68	0.15	0.77	3.04	4.02	3.74	0.3	0.13	92.1	8.21898	magmasat (saturated after including CO2)
Sisson et al., 2005	1662	eq xtal	850	7	345600	7.29767e-14	0.317621	2.33	melt, pl, amph,bio,opx,oliv,ap,sulf,fl	22	1	1	1	1	66.9	0.19	17.3		4.45	0.13	0.53	2.66	4	3.5	0.24	0.11	91.1	8.08374	magmasat (saturated after including CO2)
Sisson et al., 2005	1661	eq xtal	825	7	345600	5.09965e-14	0.265514	2.33	melt, pl, amph,bio,opx,oliv,ap,sulf,fl	18	1	1	1	1	70	0.21	16.4		3.02	0.12	0.34	2.14	3.9	3.77	0.12	0.09	91.2	9.54283	magmasat (saturated after including CO2)
Sisson et al., 2005	1606	eq xtal	950	7	345600	2.64324e-13	0.604484	2.33	melt, pl, amph,bio,opx,ap,tmt,fl	34	1	1	1	1	60.2	0.61	18.9		5.29	0.15	1.79	4.12	3.59	4.55	0.71	0.07	95.1	5.35109	magmasat (saturated after including CO2)
Sisson et al., 2005	1596	eq xtal	900	7	345600	1.42748e-13	0.444225	2.33	melt, pl, amph,bio,opx,ap,tmt,fl	23	1	1	1	1	67.6	0.29	16.9		3.26	0.09	0.69	2.58	3.62	4.81	0.2	0.05	93.8	6.45176	magmasat (saturated after including CO2)
Sisson et al., 2005	1607	eq xtal	850	7	345600	7.29767e-14	0.317621	2.33	melt, pl, amph,bio,opx,ap,tmt,fl	20	1	1	1	1	68.3	0.24	16.8		3.36	0.12	0.53	2.49	3.43	4.39	0.21	0.05	92.5	7.22511	magmasat (saturated after including CO2)
Sisson et al., 2005	1697	eq xtal	875	7	345600	1.02814e-13	0.377001	2.33	melt, pl, amph,bio,opx,ap,tmt,fl	20	1	1	1	1	69.6	0.25	16.2		2.4	0.1	0.59	2.25	3.56	4.7	0.19	0.14	94.6	7.25963	magmasat (saturated after including CO2)
Sisson et al., 2005	1693	eq xtal	850	7	345600	7.29767e-14	0.317621	2.33	melt, pl, amph,bio,opx,ap,tmt,fl	19	1	1	1	1	71.2	0.19	15.5		2.06	0.06	0.47	2.12	3.47	4.63	0.16	0.19	92.8	7.49796	magmasat (saturated after including CO2)
Sisson et al., 2005	1723	eq xtal	925	7	345600	1.95499e-13	0.519864	2.33	melt, pl, amph,bio,opx,ap,tmt,ilm,fl	23	1	1	1	1	68.6	0.35	16.3		2.2	0.1	0.85	2.27	3.5	5.45	0.2	0.06	94.4	7.03025	magmasat (saturated after including CO2)
Sisson et al., 2005	1657	eq xtal	900	7	345600	1.42748e-13	0.444225	2.33	melt, pl, amph,bio,ap,tmt,ilm,fl	21	1	1	1	1	71.2	0.12	15.4		1.24	0.1	0.71	1.61	3.37	5.94	0.12	0.07	95.1	7.7104	magmasat (saturated after including CO2)
Sisson et al., 2005	1659	eq xtal	875	7	345600	1.02814e-13	0.377001	2.33	melt, pl, amph,bio,ap,tmt,ilm,fl	19	1	1	1	1	72.8	0.17	14.5		1.29	0.1	0.56	1.48	3.22	5.64	0.1	0.06	94	8.15484	magmasat (saturated after including CO2)
Sisson et al., 2005	1665	eq xtal	850	7	345600	7.29767e-14	0.317621	2.33	melt, pl, amph,bio,ap,tmt,ilm,fl	19	1	1	1	1	73.5	0.14	14.7		1	0.13	0.58	1.51	3.21	5.11	0.07	0.09	94	7.90683	magmasat (saturated after including CO2)
Sisson et al., 2005	1652	eq xtal	825	7	345600	5.09965e-14	0.265514	2.33	melt, pl, amph,bio,ap,tmt,ilm,fl	17	1	1	1	1	74.7	0.06	14.1		0.99	0.07	0.32	1.34	2.82	5.39	0.16	0.01	93.3	8.70562	magmasat (saturated after including CO2)
Sisson et al., 2005	1635	eq xtal	825	7	345600	5.09965e-14	0.265514	1.68	melt, pl, amph,opx,ap,sulf,ilm,fl	21	1	1	1	1	73.8	0.2	14.4		1.76	0.03	0.47	2.55	2.75	3.97	0.07	0.12	91.4	5.2839	magmasat (saturated after including CO2)
Sisson et al., 2005	1641	eq xtal	925	7	345600	1.95499e-13	0.519864	1.68	melt, pl, amph,opx,cpx,ap,sulf,ilm,fl	33	1	1	1	1	63.5	0.78	17.3		5.34	0.12	1.4	4.62	3.47	3.06	0.32	0.06	92.5	4.31679	mb (undersaturated according to magmasat)
Sisson et al., 2005	1649	eq xtal	900	7	345600	1.42748e-13	0.444225	1.68	melt, pl, amph,opx,cpx,ap,sulf,ilm,fl	29	1	1	1	1	67.2	0.58	16.8		3.75	0.08	0.89	3.96	3.22	3.28	0.18	0.05	92.5	4.37017	mb (undersaturated according to magmasat)
Sisson et al., 2005	1650	eq xtal	875	7	345600	1.02814e-13	0.377001	1.68	melt, pl, amph,opx,cpx,ap,sulf,ilm,fl	28	1	1	1	1	68.7	0.41	16.4		3.18	0.07	0.75	3.57	3.19	3.53	0.14	0.04	92.2	4.43208	mb (undersaturated according to magmasat)
Sisson et al., 2005	1644	eq xtal	850	7	345600	7.29767e-14	0.317621	1.68	melt, pl, amph,opx,cpx,ap,sulf,ilm,fl	25	1	1	1	1	71.3	0.33	15.5		2.39	0.1	0.64	2.98	2.92	3.72	0.07	0.04	91.5	4.45892	mb (undersaturated according to magmasat)
Sisson et al., 2005	1642	eq xtal	825	7	345600	5.09965e-14	0.265514	1.68	melt, pl, amph,opx,cpx,ap,sulf,ilm,fl	22	1	1	1	1	73.1	0.27	14.7		2.01	0.09	0.49	2.58	2.75	3.93	0.05	0.03	91.3	4.59343	mb (undersaturated according to magmasat)
Sisson et al., 2005	1695	eq xtal	875	7	345600	1.02814e-13	0.377001	1.68	melt, pl, amph,opx,cpx,ap,tmt,ilm,fl	26	1	1	1	1	71.9	0.41	14.8		2.49	0.05	0.6	2.84	2.87	3.78	0.11	0.09	93.2	4.76877	mb (undersaturated according to magmasat)
Sisson et al., 2005	1637	eq xtal	925	7	345600	1.95499e-13	0.519864	1.68	melt, pl, amph,opx,cpx,ap,ilm,fl	25	1	1	1	1	73.4	0.31	14.3		1.18	0.08	0.92	2.53	3.11	3.96	0.12	0.05	94.9	5.79676	magmasat (saturated after including CO2)
Sisson et al., 2005	1668	eq xtal	900	7	345600	1.42748e-13	0.444225	1.68	melt, pl, amph,opx,cpx,ap,ilm,fl	21	1	1	1	1	74.9	0.36	13.4		1.07	0.07	0.69	2.12	2.88	4.21	0.18	0.09	93.6	7.49686	magmasat (saturated after including CO2)
Sisson et al., 2005	1669	eq xtal	875	7	345600	1.02814e-13	0.377001	1.68	melt, pl, amph,opx,cpx,ap,ilm,fl	21	1	1	1	1	75.9	0.26	13		0.92	0.05	0.59	1.78	2.81	4.5	0.1	0.08	93.5	7.33776	magmasat (saturated after including CO2)
Sisson et al., 2005	1640	eq xtal	850	7	345600	7.29767e-14	0.317621	1.68	melt, pl, amph,opx,cpx,qtz,ap,ilm,fl	19	1	1	1	1	75.6	0.13	13.5		0.81	0.05	0.44	1.46	2.79	5.08	0.09	0.03	93.7	7.17457	magmasat (saturated after including CO2)
Sisson et al., 2005	1673	eq xtal	825	7	345600	5.09965e-14	0.265514	1.68	melt, pl, amph,opx,qtz,ap,tmt,ilm,fl	19	1	1	1	1	75.3	0.13	13.7		1.13	0.03	0.41	1.66	2.69	4.92	0.03	0.02	93.2	5.46245	magmasat (saturated after including CO2)
Stechern et al., 2024	Las-SH-03	eq xtal	900	3	604800	1.42748e-13	0.587654	fluid sat, aH2O=0.74	gl, cpx, amph, pl, ap, mt	54.6	1	1	1	1	65.09	0.35	14.84		2.32	0.12	1.01	3.15	3.95	2.56	0.16	0.06	93.55	6.13	calibrated difference
Stechern et al., 2024	Las-SH-04	eq xtal	900	3	604800	1.42748e-13	0.587654	fluid sat, aH2O=0.61	gl, cpx, opx, amph, pl, ap, mt	41.2	1	1	1	1	67.75	0.4	14.47		2	0.03	0.73	2.51	3.5	3.23	0.15	0.05	94.77	4.92	calibrated difference
Stechern et al., 2024	Las-63	eq xtal	900	3	604800	1.42748e-13	0.587654	fluid sat, aH2O=0.60	gl, cpx, opx, pl, mt	35.5	1	1	1	1	66.23	0.45	15.12		2.97	0	0.69	2.75	3.67	3.42	0.11	0.05	95.5	4.19	calibrated difference		apatite stability inferred from decrease in P2O5 content
Stechern et al., 2024	Las-SH-02	eq xtal	900	3	604800	1.42748e-13	0.587654	sat	gl, amph, pl, ap, mt	23.6	1	1	1	1	62.04	0.43	15.55		2.6	0.09	1.3	4.39	3.73	2.18	0.15	0.07	92.46	7.23	calibrated difference
Stechern et al., 2024	Las-SH-01	eq xtal	900	3	604800	1.42748e-13	0.587654	fluid sat, aH2O = 0.84	gl, amph, pl, ap, mt	25.1	1	1	1	1	64.79	0.36	14.72		2.21	0.1	0.96	3.38	3.77	2.55	0.21	0.12	93.04	6.65	calibrated difference
Tollari et al., 2008	McGill 1_Sc4-b	eq xtal (excess P2O5)	1000	5	259200	4.6632e-13	0.695328	0.94	Gl, Fap, Low Ca px, Ilm	50	1	1	0	0	59.21	0.57	18.03		7.95		0.65	8.17	1.51	0.71	0.29	0.04	98.77	1.88	mass balance (assuming pure fluoroapatite)
Tollari et al., 2008	McGill 10_Sc4-b	eq xtal (excess P2O5)	1015	5	331200	5.48172e-13	0.852184	0.94	Gl, Fap, Low Ca px, Ilm	70	1	1	0	0	56.86	1.28	16.92		10.09		1.31	8.41	2.03	0.6	0.63	0.13	99.72	1.34286	mass balance (assuming pure fluoroapatite)
Tollari et al., 2008	McGill7_Dy-spt	eq xtal (excess P2O5)	1000	5	504000	4.6632e-13	0.969589	0.96	Gl, Hap, Cpx, Low Ca px, Ilm	40	1	0	0	0	55.88	0.91	18.96		9.49		1.44	4.96	2.33	1.87	1.25	0.07	97.08	1.96	mass balance
Tollari et al., 2008	McGill7_Sc4-b	eq xtal (excess P2O5)	1000	5	504000	4.6632e-13	0.969589	0.94	Gl, Hap, Plg, Cpx, Low Ca px, Ilm	25	1	0	0	0	55.99	1.43	11.876		16.48		0.82	4.96	2.26	1.53	1.31	0.22	96.64	3.1872	mass balance
Tollari et al., 2008	McGill 9_Sc4-b	eq xtal (excess P2O5)	1040	5	248400	7.11877e-13	0.841024	0.94	Gl, Hap, Ilm	98	1	0	0	0	58.94	5.12	14.32		0.06		4.74	7.62	5.22	0.29	1.8	0.03	98.12	2.21575	mass balance
Vander Auwera et al., 1998	VB-4	eq xtal	1080	5	169200	1.0599e-12	0.846958	0	liq, pl, ol, il, ap	82	0	1	1	1	46	4.24	11.57		18.26	0.27	3.66	7.8	2.8	1.82	2.74	0.08	99.16	0	anhydrous
Vander Auwera et al., 1998	VB-14	eq xtal	1078	5	237600	1.03959e-12	0.993997	0	liq, pl, pig, il, ap, opx	61	0	1	1	1	45.8	4.16	10.87		20.17	0.32	3.25	7.49	2.69	2.04	2.84	0.07	99.63	0	anhydrous
Vander Auwera et al., 1998	VB-13	eq xtal	1074	5	410400	9.99975e-13	1.28123	0	liq, pl, ol, il, ap, pig		0	1	1	1	50.5	2.82	10.63		18.77	0.33	1.76	6.79	2.91	2.88	2.74	0.47	100.13	0	anhydrous
Wang et al., 2019	R171	eq xtal	850	15	669600	7.29767e-14	0.44211		gl, grt, hb, cpx, pl, ilm, tit, ap, zr	12	1	1	1	1	72.83	0.27	15.64		1.53	0.05	0.35	1.51	3.74	3.94	0.07	0.05	91.38	8.62	by difference in text
Wang et al., 2019	R169	eq xtal	900	15	604800	1.42748e-13	0.587654		gl, grt, hb, cpx, ilm, tit, ap	22	1	1	1	1	69.3	0.55	17.23		2.2	0.04	0.42	1.98	4.4	3.68	0.15	0.04	91.11	8.89	by difference in text
Wang et al., 2019	R176	eq xtal	850	15	507600	7.29767e-14	0.384931		gl, grt, hb, cpx, ilm, tit, ap	34	1	1	1	1	68.11	0.41	17.89		2.51	0.03	0.31	4.41	3.47	2.55	0.14	0.04	88.55	11.45	by difference in text
Wang et al., 2019	R2068	eq xtal	850	20	604800	7.29767e-14	0.420173		gl, grt, hbld, cpx, rt, ap	15	1	1	1	1	71.66	0.28	15.12		1.92	0.04	0.89	1.96	3.74	4.35	0.05	0.02	88.91	11.09	by difference in text
Wang et al., 2024	EM18	xtal	1000	3	432000	4.6632e-13	0.897665	fluid sat, xH2O=0.6	gl, mt, cpx, hm, opx, pl, ap	45.2	1	0	0	0	59.91	1.34	16.28	0.02	4.7	0.11	2.18	4.77	3.1	2.79	0.55	0.04	95.75	3.5	calibrated difference
Wang et al., 2024	EM39	xtal	1000	3	432000	4.6632e-13	0.897665	fluid sat, xH2O=0.2	gl, mt, cpx, ol, ilm, opx, pl, ap	33.9	1	0	0	0	60.5202	1.36195	17.1132	0.0065	6.30543	0.0893266	1.16101	4.05793	3.61251	3.77372	0.5	0.01	98.5	1.75	calibrated difference
Wang et al., 2024	EM41	xtal	950	3	432000	2.64324e-13	0.675834	sat	gl, mt, cpx, iolm, opx, ap, amph	46.2	1	0	0	0	58.6654	1.01335	16.7971	0.0163214	5.79775	0.110586	1.88612	4.97831	3.27488	2.69132	0.448572	0.03	95.68	4.18	calibrated difference
Wang et al., 2024	EM60	xtal	1000	1	432000	4.6632e-13	0.897665	fluid sat, xH2O = 0.6	gl, mt, cpx, hm, psb, opx, pl	36.9	1	0	0	0	65.385	1.10058	15.1754	0.03325	3.56351	0.0770373	2.15174	4.24624	3.27022	3.48711	0.438849	0.02	98.93	1.15	calibrated difference
Wang et al., 2024	EM63	xtal	950	1	432000	2.64324e-13	0.675834	sat	gl, cpx, hm, psb, opx, pl, ap	34.9	1	0	0	0	64.06	0.82	15.91	0.01	2.67	0.07	1.45	3.51	3.06	3.26	0.24	0.03	95.06	4	calibrated difference
Wang et al., 2024	EM82	xtal	1000	1	432000	4.6632e-13	0.897665	fluid sat, xH2O=0.6	gl, mt, cpx, ol, opx, ilm. Pl, ap	34.3	1	0	0	0	61.44	1.31	16.09	0.03	5.4	0.09	1.78	4.06	3.68	3.63	0.62	0.07	98.12	2.09	calibrated difference
Wang et al., 2024	EM85	xtal	950	1	432000	2.64324e-13	0.675834	sat	gl, mt, cpx, ol, opx, ilm. Pl, ap	38.4	1	0	0	0	62.74	1.01	16.51	0.02	3.89	0.08	1.52	3.81	3.62	3.45	0.29	0.04	96.94	3.39	calibrated difference
Watson & Green, 1981	804ta	REE partitioning	1120	7.5	10800	1.5424e-12	0.258131	0			0	1	1	1	51.41	2.11	14.31		9.42		3.78	9	3.3	1.11	2.2	0.1	96.64	0	anhydrous
Watson & Green, 1981	808a	REE partitioning	950	7.5	16200	2.64324e-13	0.130875	4.3			1	1	1	1	58.35	0.58	17.28		4.57		1.33	4.82	3	2	0.45	0.1	92.38	7.62	difference (very uncertain, not calibrated)
Watson & Green, 1981	811ta	REE partitioning	1080	8	17280	1.0599e-12	0.270666	2.5			1	1	1	1	53.7	2	16.2		5		3.85	9.13	3.3	1.1	1.61	0.12	95.89	4.11	difference (very uncertain, not calibrated)
Watson & Green, 1981	812g	REE partitioning	950	7.5	43200	2.64324e-13	0.213717	10.3			1	1	1	1	66.36	0.23	13.31		1.38		0.4	2.48	4	3	0.27	0.07	91.43	8.57	difference (very uncertain, not calibrated)
Watson & Green, 1981	815a	REE partitioning	1080	20	13680	1.0599e-12	0.240827	5			1	1	1	1	56.44	0.58	15.2		4.71	0.1	2.48	7.59	3	2	0.94	0.04	93.04	6.96	difference (very uncertain, not calibrated)
Watson & Green, 1981	812b	REE partitioning	950	7.5	43200	2.64324e-13	0.213717	9.6			1	1	1	1	50.13	1.12	17.42		7.93		1.71	6.31	3	2	0.74	0.13	90.36	9.64	difference (very uncertain, not calibrated)
Watson & Green, 1981	812ta	REE partitioning	950	7.5	43200	2.64324e-13	0.213717	10.4			1	1	1	1	49.33	1.77	15.34		8.69		3.21	7.13	3.3	1.1	0.86	0.14	90.73	9.27	difference (very uncertain, not calibrated)
Watson & Green, 1981	814b	REE partitioning	950	7.5	43200	2.64324e-13	0.213717	5.2			1	1	1	1	49.35	1.48	17.31		8.34		1.87	7.44	3	2	1.16	0.18	91.95	8.05	difference (very uncertain, not calibrated)
Watson & Green, 1981	814hh	REE partitioning	950	7.5	43200	2.64324e-13	0.213717	5.7			1	1	1	1	51.53	1.97	16.24		8.23		2.83	5.85	3	2	0.99	0.07	92.64	7.36	difference (very uncertain, not calibrated)
Watson & Green, 1981	814nh	REE partitioning	950	7.5	43200	2.64324e-13	0.213717	4.8			1	1	1	1	50.87	1.7	17.53		7.63		2.29	7.29	3	2	1.14	0.15	93.45	6.55	difference (very uncertain, not calibrated)
Watson & Green, 1981	822ta	REE partitioning	1120	7.5	10800	1.5424e-12	0.258131	0			0	1	1	1	51.97	2.22	14.48		10.34	0.24	3.85	8.63	3.3	1.1	2.21	0.12	98.34	0	anhydrous
Watson & Green, 1981	825g	REE partitioning	950	7.5	23400	2.64324e-13	0.157292	10			1	1	1	1	69.59	0.24	13.37		1.7		0.41	2.46	4	3	0.26	0.11	95.03	4.97	difference (very uncertain, not calibrated)
Watson & Green, 1981	825b	REE partitioning	950	7.5	23400	2.64324e-13	0.157292	9.6			1	1	1	1	56.5	1.08	19.81		4.87		0.36	5.69	3	3	0.85	0.22	95.16	4.84	difference (very uncertain, not calibrated)
Watson & Green, 1981	825ta	REE partitioning	950	7.5	23400	2.64324e-13	0.157292	9.7			1	1	1	1	50.38	1.56	15.39		8.53		2.51	6.99	3	2	0.75	0.09	91.11	8.89	difference (very uncertain, not calibrated)
Watson & Green, 1981	818b	REE partitioning	1080	7.5	15480	1.0599e-12	0.256181	5.8			1	1	?	1	41.52	1.7	13.02		7.83		6.6	10.96	3.5	1.7	2.7	0.13	89.53			low SiO2
Webster et al., 2009	1-07-13A(MCE)	halogen partitioning	922	1.98	2325600	1.8839e-13	1.32381	2.4	gl, ap		1	1	1	1	64.7	0.48	14.1		3.27	0.04	0.72	1.95	5.67	4.34	0.24	0.02	96.84	3.16	difference (used in text, not calibrated)
Webster et al., 2009	1-07-13B(MCE)	halogen partitioning	922	1.98	2325600	1.8839e-13	1.32381	2.4	gl,ap		1	1	1	1	65.6	0.45	14.19		2.52	0.02	0.73	1.84	5.21	4.24	0.12	0.03	96.09	3.91	difference (used in text, not calibrated)
Webster et al., 2009	1-07-14A(MCE)	halogen partitioning	911	2	2332800	1.642e-13	1.23782	2.4	gl, ap		1	1	1	1	68.53	0.45	13.75		1.19	0.02	0.64	1.48	5.01	4.63	0.11	0.01	96.69	3.31	difference (used in text, not calibrated)
Webster et al., 2009	1-07-14B(MCE)	halogen partitioning	911	2	2332800	1.642e-13	1.23782	2.4	gl, ap		1	1	1	1	66.43	0.45	14.37		1.22	0.03	0.65	1.7	5.17	4.61	0.19	0.02	95.76	4.24	difference (used in text, not calibrated)
Whitaker et al., 2008	100D3-03	eq xtal	1000	4.3	216000	4.6632e-13	0.634745	1.8	gl, ol, pl, cpx, ilm, ap	37.1	1	0	0	0	58.25	1.04	15.18		7.96	0.18	0.99	3.96	3.93	4.1	0.55		96.14	4.7	published mass balance		experiments were run for 2-3 days, assuming 2.5 days here
Whitaker et al., 2008	100D3-06	eq xtal	980	4.3	216000	3.73616e-13	0.568159	1.8	gl, ol, pl, cpx, ilm, ap	30.3	1	0	0	0	63.97	0.87	15.12		5.72	0.09	0.59	2.67	4.01	5.07	0.41		98.54	5.8	published mass balance		experiments were run for 2-3 days, assuming 2.5 days here
Whitaker et al., 2008	100D3-07	eq xtal	960	4.3	216000	2.97197e-13	0.506733	1.8	gl, ol, pl, cpx, ilm, ap	20	1	0	0	0	65.47	0.61	14.79		4.28	0.09	0.42	2.17	3.94	5.48	0.26		97.51	10.78	magmasat		experiments were run for 2-3 days, assuming 2.5 days here
Whitaker et al., 2008	100D3-09	eq xtal	940	4.3	216000	2.34632e-13	0.450247	1.8	gl, ol, pl, cpx, ilm, ap, pig	14.4	1	0	0	0	68.12	0.57	14.51		3.41	0.03	0.28	1.57	3.74	5.96	0.21		98.4	10.78	magmasat		experiments were run for 2-3 days, assuming 2.5 days here
Wolf & London, 1994	HG-45	apatite dissolution	750	2	2844000	1.56665e-14	0.422164	sat	gl, ap		1	1	0	0	70.74		12.97					0.16	4.78	3.53	0.05	0	92.22	5.89	magmasat		I exclude the experiments with isolated ap grains, as these were strongly zoned in the liquid afterwards
Wolff et al., 2013	13a	partial melting	940	2	604800	2.34632e-13	0.753407	10	gl, pl, amph, opx, ap		1	1	1	1	61.9	0.37	19.64		4.36	0.1	2.43	5.23	5.17	0.24	0.56	0.13	94.33	5.36	cal diff
Wolff et al., 2013	13b	partial melting	940	2	604800	2.34632e-13	0.753407	10	gl, pl, amph, opx, ap		1	1	1	1	61.25	1.1	18.97		5.69	0	2.5	5.28	4.58	0.18	0.34	0.19	93.7	5.98	cal diff
Xiong et al., 2005	1933	partial melting	925	20	349200	1.95499e-13	0.522564	5.4	gl, gt, amph, ru, ti-mg, ap	37	1	1	1	1	68.04	0.56	17.54		2.69	0.04	0.86	2.56	4.76	2.55	0.39	0.06	99.99	12.03	mass balance
Xiong et al., 2005	R76	partial melting	975	20	259200	3.53085e-13	0.605044	2.1	gl, gt, cpx, amph, rt, ap	36	1	1	1	1	64.35	0.81	19.57		3.8	0.06	1.1	2.26	6.61	3.27	0.53	0.04	102.36	4.21	mass balance
Xiong et al., 2005	1935	partial melting	975	15	176400	3.53085e-13	0.499136	2	gl, amph, gt, pl, ap	31	1	1	1	1	66.61	0.68	18.98		1.31	0.08	0.95	2.16	5.11	3.69	0.41		99.98	3.04	mass balance
Xiong et al., 2009	Tr-08	eq xtal	900	20	1209600	1.42748e-13	0.831068	9.2	gl, cpx, rt, ap		1	0	0	0	64.77	1.17	15.13		0.5	0.07	0.98	3.12	4.55	1.74	0.09	0.02	90.22	7.33337	mass balance(?) in text
Xiong et al., 2009	Tr-03	eq xtal	850	20	525600	7.29767e-14	0.391697	14.52	gl, cpx, rt, ap		1	0	0	0	64.57	0.22	14.9		0.37	0.06	0.57	2.54	4.56	1.75	0.09	0.02	86.53	13.0854	mass balance(?) in text
Xiong et al., 2009	TR-01	eq xtal	800	20	522000	3.50465e-14	0.270513	14.78	gl, cpx, mca, rt, ap		1	0	0	0	65.53	0.17	14.3		0.46	0.05	0.34	2.26	4.54	1.5	0.06	0.02	86.82	12.9266	mass balance(?) in text
Xiong et al., 2009	TR3-1	eq xtal	850	15	954000	7.29767e-14	0.527711	12.96	gl, amph, rt, ap		1	0	0	0	65.17	0.24	14.76		0.51	0.04	0.65	2.81	4.61	1.85	0.06	0.02	88.93	11.6107	mass balance(?) in text
Xiong et al., 2009	Trr-02	eq xtal	875	20	1209600	1.02814e-13	0.705304	19.76	gl, cpx, rt, ap		1	0	0	0	63.82	0.2	14.36		0.23	0.05	0.53	2.4	4.4	1.7	0.07	0.02	85.53	19.3953	mass balance(?) in text
Xiong et al., 2009	Trr-05	eq xtal	850	20	1555200	7.29767e-14	0.673776	20.57	gl, amph, rt, ap		1	0	0	0	65.51	0.23	14.94		0.06	0.05	0.56	2.84	4.58	1.86	0.03	0.01	88.87	20.0764	mass balance(?) in text
Xiong et al., 2009	Trr-13	eq xtal	775	20	954000	2.3658e-14	0.300465	11.73	gl, cpx, qtz, mca, rt, ap		1	0	0	0	64.84	0.1	14.71		0.35	0.03	0.22	1.88	4.63	1.53	0.03	0.01	88.27	10.3982	mass balance(?) in text
Bachmann et al., 2002	Pagosa Peak Dacide (FCT)	natural	712	2											77.55	0.15	12.74		0.55	0.06	0.06	0.72	2.7	5.39	0.00481186	0.00160395
Bachmann et al., 2002	FCT-O	natural	712	2											77.66	0.13	12.63		0.66	0.04	0.06	0.72	2.79	5.5	0.00343705	0.00114568
Bachmann et al., 2002	FCT-I	natural	712	2											76.75	0.24	12.53		0.6	0.04	0.07	0.72	2.79	6.1	0.00595755	0.0025205
Foley et al., 2020	Peach Springs HSR	natural	740	2											76.6442	0.12	12.785		0.789583	0.0645407	0.0991416	0.459583	3.41083	5.74542	0.00771731	0.00177352
Foley et al., 2020	Peach Springs HSR	natural	740	2											76.7726	0.12046	12.5924		0.738421	0.0667227	0.0668129	0.505263	3.19684	6.05184	0.00796707	0.00239218
Foley et al., 2020	Peach Springs HSR	natural	740	2											76.8082	0.121887	12.6521		0.68071	0.0621502	0.0697463	0.403589	3.07031	6.19824	0.00656476	0.00182622
Foley et al., 2020	Peach Springs HSR	natural	740	2											76.8711	0.118758	12.9771		0.301786	0.0224443	0.0270939	0.188571	3.2325	6.2275	0.00675494	0.0016979
Gualda et al., 2022	Bishop-F5	natural	723	2											77.7353	0.0563053	12.3073		0.655728	0.0327659	0.0348704	0.418171	3.76685	4.74966	0.00849719	0.00170007
Gualda et al., 2022	Bishop-F7	natural	738	2											77.5476	0.0352083	12.6337		0.676319		0.0397917	0.499763	3.4034	5.22493	0.0213097	0.00801977
Gualda et al., 2022	Bishop-F9	natural	723	2											77.6755	0.0461818	12.6314		0.676723		0.0358945	0.437202	3.72256	4.80151	0.0112277	0.00481186
Gualda et al., 2022	Bishopo-Ig1Ea	natural	714	2											77.868	0.063973	12.7127		0.273999		0.0218152	0.500326	3.73014	4.82906	0.0164291	0.00733236
Gualda et al., 2022	Bishopo-Ig1Ea	natural	722	2											77.446	0.0633828	12.7492		0.534778		0.0504764	0.548329	3.62816	5.00216	0.0156271	0.00765316
Gualda et al., 2022	Bishop-Ig2Ea	natural	724	2											77.577	0.0552174	12.6257		0.672715		0.038913	0.496712	3.48252	5.12202	0.0213097	0.0119151
Neukampf et al., 2019	MFT	natural	764	2											74.4	0.13	11.62		1.18	0.03	0.07	0.45	2.89	5.34	0.00957561	0.00279088
Szymanowski et al., 2015	Wolverine Creek Tuff	natural	716	2											76.98	0.11	12.41		1.22	0.05	0.08	0.5	3.46	4.89	0.0109527	0.00109985

## Sheet: ExcludedData
Reference	ExpNum	expType	T	P (kbar)	duration(s)	diffusivity (basalt)	Diffusive length scale (basalt, mm)	H2O(bulk)	assemblage	meltFrac	withH2O	withF	withCl	natural SM	SiO2	TiO2	Al2O3	Cr2O3	FeO	MnO	MgO	CaO	Na2O	K2O	P2O5	P2O5(error_1sig)	total	H2O	H2O method	exclusion reason
Bogaerts et al., 2006	50-10	eq xtal	850	4	784800	7.3e-14	0.478708	xH2O = 0.71	gl, hbld, cpx, mt, ilm, pl, ap, lpx	61.5	1	1	1	1	72.71	0.24	14.64		1.91	0.03	0.26	2.05	3.7	4.43	0.03	0.1	93.58	5.5	cal diff?	high P2O5 uncertainty
Clarke et al., 2023	AA-9	apatite saturation	1200	2	691200	3.07268e-12	2.91468	~4	gl, ap		1	1	1	0	74.25		14.49					1.83	4	4.47	0.74	0.03				high Temperature, expected P2O5 loss to fluid
Clarke et al., 2023	AA-12	apatite saturation	1200	2	691200	3.07268e-12	2.91468	~8	gl, ap		1	1	1	0	74.25		14.47					1.93	3.89	4.65	0.57	0.02				high Temperature, expected P2O5 loss to fluid
Doherty et al., 2014	CS-09-03A	halogen partitioning	849	0.52	950400	7.19601e-14	0.523033	sat(+F, Cl)			1	1	1	1	72.31	0.23	13.25		1.23	0.06	0.22	0.36	4.24	2.9	0.95	0.19				CaO/P2O5 ratio
Doherty et al., 2014	CS-09-03B	halogen partitioning	849	0.52	950400	7.19601e-14	0.523033	sat(+F, Cl)			1	1	1	1	72.44	0.22	13.09		1.43	0.02	0.27	0.38	4.11	2.97	0.61	0.03				CaO/P2O5 ratio
Doherty et al., 2014	1-09-11A	halogen partitioning	918	0.5	601200	1.7926e-13	0.656569	sat(+F, Cl)			1	1	1	1	68.91	0.39	14.63		1.91	0.05	0.61	0.81	5.04	2.63	0.74	0.13				CaO/P2O5 ratio
Doherty et al., 2014	1-11-25C	halogen partitioning	943	0.5	784800	2.43221e-13	0.873796	sat(+F, Cl)			1	1	1	1	75.4	0.43	10.28		1.82	0.03	0.25	0.68	4.2	2.96	0.48	0.16				CaO/P2O5 ratio
Doherty et al., 2014	CS-11-02A	halogen partitioning	839	0.51	255600	6.24544e-14	0.252692	sat(+F, Cl)			1	1	1	1	69.59	0.43	15.08		0.45	0.01	0.42	0.36	4.8	4.91	0.97	0.12				CaO/P2O5 ratio
Foley et al., 2022	G50-187	partial melting	1025	15	493200	6.09308e-13	1.09638	(dehydration melting)	gl, cpx, phl, kr, ol, ap	18.2	1	1	1	0	44.61	1.93	2.88	0	3.06	0.06	14.94	6.01	4.78	10.59	7.84		97.66			high K2O, CaO/P2O5 ratio
Foley et al., 2022	G51-192	partial melting	1100	15	86400	1.28208e-12	0.665649	(dehydration melting)	gl, cpx, phl, ol, ap	22.9	1	1	1	0	44.46	1.36	3.65	0.01	3.86	0.04	14.78	7.79	2.91	10.06	7.99		98.13			high K2O, CaO/P2O5 ratio
Foley et al., 2022	G105-117	partial melting	1450	50	64800	1.75291e-11	2.13156	(dehydration melting)	gl, cpx, ap	59.4	1	1	1	0	33.96	0.81	6.87	0.12	4.77	0.17	18.99	14.82	1.45	7.66	6.83		96.45			high Temperature, high Pressure, low SiO2, CaO/P2O5 ratio
Foley et al., 2022	G24-105	partial melting	1125	15	43200	1.61401e-12	0.528111	(dehydration melting)	gl, cpx, phl, ol, ap	22.5	1	1	1	0	40.72	0.61	6.25	0.1	1.84	0.04	18.3	12.95	1.53	8.64	5.59		94.66			low SiO2
Foley et al., 2022	G12-57	partial melting	1250	15	9000	4.55644e-12	0.405008	(dehydration melting)	gl, cpx, ol, ap, rt	92.3	1	1	1	0	30.78	13.66	3.85	0	2.32	0	12.18	18.05	0.16	3.4	7.89		93.8			high Temperature, low SiO2
Foley et al., 2025	G223A	partial melting (weird bulks!!)	1060	15	432000	8.71226e-13	1.22698	1.91	gl,amph,ap,cpx,	21.3	1	1	1	0	33.65	6.16	12.47		12.79		11.9	11.26	2.54	2.78	3.45	0.43	97.59			low SiO2
Foley et al., 2025	G276A	partial melting (weird bulks!!)	1085	15	518400	1.11213e-12	1.51859	1.91	gl,amph,ap,cpx,	37.7	1	1	1	0	35.04	6.08	12.25		12.01		9.89	13.84	2.46	2.18	2.17	0.53	96.51			low SiO2
Foley et al., 2025	G163A	partial melting (weird bulks!!)	1135	15	172800	1.76567e-12	1.10473	1.91	gl,amph,ap,cpx,	43.6	1	1	1	0	35.35	5.87	12.27		10.38		10.56	14.48	2.32	2.05	3.35	1.06	97.29			low SiO2, high P2O5 uncertainty
Foley et al., 2025	G165A	partial melting (weird bulks!!)	1175	15	219600	2.49765e-12	1.48119	1.91	gl,ap,	55.7	1	1	1	0	36.15	3.9	13.26		6.16		11.66	16.19	2.55	1.89	4.56	3.02	97.87			high Temperature, low SiO2, high P2O5 uncertainty
Foley et al., 2025	G276B	partial melting (weird bulks!!)	1085	15	518400	1.11213e-12	1.51859	1.71	gl,amph,ap,cpx,	42.9	1	1	1	0	38.8	4.87	14.39		10.05		10.62	11.71	2.14	2.7	2.21	0.37	98.2			low SiO2
Foley et al., 2025	G250B	partial melting (weird bulks!!)	1110	15	428400	1.40717e-12	1.55284	1.71	gl,amph,ap,cpx,	50.9	1	1	1	0	36	5.02	13.02		9.2		12.8	13.18	2.01	2.23	2.94	0.78	97.01			low SiO2
Foley et al., 2025	G164B	partial melting (weird bulks!!)	1175	15	72000	2.49765e-12	0.848129	1.71	gl,ap,	63.9	1	1	1	0	38	3.62	11.8		6.37		12.42	18.25	1.24	1.45	4.03	1.34	97.46			high Temperature, low SiO2, high P2O5 uncertainty
Foley et al., 2025	G276C	partial melting (weird bulks!!)	1085	15	518400	1.11213e-12	1.51859	2.1	gl,amph,ap,cpx,phl,	45.3	1	1	1	0	36.44	5.39	13.55		14.2		9.53	11.09	2.05	3.26	2.1	1.77	97.75			low SiO2, high P2O5 uncertainty
Foley et al., 2025	G283C	partial melting (weird bulks!!)	1110	15	604800	1.40717e-12	1.84505	2.1	gl,amph,ap,cpx,phl,	49.8	1	1	1	0	35.17	5.83	12.72		14.77		9.68	12.19	1.98	2.68	2.84	0.52	98.39			low SiO2
Foley et al., 2025	G191C	partial melting (weird bulks!!)	1135	15	93600	1.76567e-12	0.81306	2.1	gl,ap,cpx,phl,	52.5	1	1	1	0	35.45	4.75	13.22		10.42		12.24	13.07	1.58	3.4	3.37	1.64	97.7			low SiO2, high P2O5 uncertainty
Foley et al., 2025	G165C	partial melting (weird bulks!!)	1175	15	219600	2.49765e-12	1.48119	2.1	gl,ap,	58.8	1	1	1	0	36.07	4.29	13.55		7.57		11.82	15.81	1.46	2.6	4.32	0.62	97.75			high Temperature, low SiO2
Foley et al., 2025	G255D	partial melting (weird bulks!!)	1060	15	172800	8.71226e-13	0.77601	1.91	gl,amph,ap,cpx,phl,	28.1	1	1	1	0	38.39	5.63	12.86		15.28		6.51	10.88	2.02	2.32	2.74	1.46	97.36			low SiO2, high P2O5 uncertainty
Foley et al., 2025	G159D	partial melting (weird bulks!!)	1085	15	172800	1.11213e-12	0.876757	1.91	gl,amph,ap,cpx,phl,	37.7	1	1	1	0	34.23	4.89	11.67		12.39		10.83	17.05	1.57	1.7	2.6	0.4	97.33			low SiO2
Foley et al., 2025	G160D	partial melting (weird bulks!!)	1085	15	172800	1.11213e-12	0.876757	1.91	gl,amph,ap,cpx,phl,	42	1	1	1	0	35.62	5.27	13.11		12.09		10.4	14.56	1.92	1.67	2.7	1.02	97.84			low SiO2, high P2O5 uncertainty
Foley et al., 2025	G283D	partial melting (weird bulks!!)	1110	15	604800	1.40717e-12	1.84505	1.91	gl,ap,cpx,phl,	47.5	1	1	1	0	34.14	5.54	14.34		9.46		11.85	13.67	1.97	2.43	2.97	0.19	96.66			low SiO2
Foley et al., 2025	G191D	partial melting (weird bulks!!)	1135	15	93600	1.76567e-12	0.81306	1.91	gl,ap,cpx,phl,	55.6	1	1	1	0	35.38	4.23	11.63		7.8		12.23	17.07	1	2.76	3.54	1.02	95.85			low SiO2, high P2O5 uncertainty
Foley et al., 2025	G164D	partial melting (weird bulks!!)	1175	15	72000	2.49765e-12	0.848129	1.91	gl,ap,	68.3	1	1	1	0	35.58	3.56	11.62		9.21		12.68	16.87	1.18	2.46	3.82	1.36	97.62			high Temperature, low SiO2, high P2O5 uncertainty
France et al., 2010	940	xtal	940	1	345600	2.34632e-13	0.569522	sat	melt, Ol, Cpx, Pl, Amp, Opx, TiMagt, Ilm, Plm, Titanite, Apatite		1	1	1	1	63.85	0.82	16.63	0.01	2.94	0.02	0.87	2.35	4.62	0.77	0.11	0.04	92.99		unknown (no modes, H2O contents in Starting comp or in glass given)	Apatite systematics unclear
Green & Adam 2002	1856_DG*P	eq xtal (but with excess P2O5)	1000	5	86400	4.6632e-13	0.401448	5			1	0	0	0	59.95	0.44	17.99		1.68		1.93	1.62	6.19	4.26	1.04	0.05	95.1			CaO/P2O5 ratio
Green & Adam 2002	1856_DGP	eq xtal (but with excess P2O5)	1000	5	86400	4.6632e-13	0.401448	5			1	0	0	0	58.13	0.4	17.14		1.63		1.86	1.33	5.46	7.12	0.98	0.03	94.07			CaO/P2O5 ratio
Green & Adam 2002	1856_DGPK	eq xtal (but with excess P2O5)	1000	5	86400	4.6632e-13	0.401448	5			1	0	0	0	57.92	0.38	17.11		1.52		1.8	1.02	5.73	9.67	0.75	0.05	95.91			high K2O, CaO/P2O5 ratio
Green & Adam 2002	1863_DG*P	eq xtal (but with excess P2O5)	1000	15	86400	4.6632e-13	0.401448	5			1	0	0	0	60.27	0.44	17.65		1.34		1.6	1.43	6.33	4.38	1	0.05	94.51			CaO/P2O5 ratio
Green & Adam 2002	1901_DGP	eq xtal (but with excess P2O5)	1000	15	86400	4.6632e-13	0.401448	5			1	0	0	0	59.49	0.24	17.71		1.21		0.97	0.77	6.34	7.33	0.77	0.07	94.88			CaO/P2O5 ratio
Green & Adam 2002	1901_DGPK	eq xtal (but with excess P2O5)	1000	15	86400	4.6632e-13	0.401448	5			1	0	0	0	58.06	0.18	16		1.4		1.16	0.7	6.02	8.81	0.63	0.07	93.03			CaO/P2O5 ratio
Green & Adam 2002	1857_DG*P	eq xtal (but with excess P2O5)	1000	25	86400	4.6632e-13	0.401448	10			1	0	0	0	57.43	0.41	17.11		1.53		1.6	1.7	5.4	3.93	1.14	0.05	90.26			high Pressure, CaO/P2O5 ratio
Green & Adam 2002	1857_DGP	eq xtal (but with excess P2O5)	1000	25	86400	4.6632e-13	0.401448	10			1	0	0	0	56.95	0.26	15.76		1.6		1.67	1.46	5.08	6.01	1.13	0.05	89.93			high Pressure, CaO/P2O5 ratio
Green & Adam 2002	1857_DGPK	eq xtal (but with excess P2O5)	1000	25	86400	4.6632e-13	0.401448	10			1	0	0	0	56.55	0.22	15.96		1.35		1.03	0.81	5.39	8.45	0.79	0.07	90.58			high Pressure, CaO/P2O5 ratio
Green & Adam 2002	1899_DG*P	eq xtal (but with excess P2O5)	1000	35	86400	4.6632e-13	0.401448	10			1	0	0	0	58.61	0.43	14.64		0.75		1.27	0.71	6	4.89	2.14	0.11	89.43			high Pressure, CaO/P2O5 ratio
Green & Adam 2002	1899_DGP	eq xtal (but with excess P2O5)	1000	35	86400	4.6632e-13	0.401448	10			1	0	0	0	57.44	0.2	14.87		0.68		0.67	0.45	5.5	7.42	2.11	0.16	89.34			high Pressure, CaO/P2O5 ratio
Green & Adam 2002	1899_DGPK	eq xtal (but with excess P2O5)	1000	35	86400	4.6632e-13	0.401448	10			1	0	0	0	56.28	0.14	15.05		0.4		0.2	0.2	5.5	9.71	1.9	0.11	89.4			high Pressure, high K2O, CaO/P2O5 ratio
Green & Adam 2002	R58_TRNP	eq xtal (but with excess P2O5)	1000	25	86400	4.6632e-13	0.401448	10			1	0	0	0	62.99	0.31	15.59		2.51		0.9	4.13	4.11	1.26	0.49	0.03	92.28			high Pressure
Green & Adam 2002	R58_TRNPK	eq xtal (but with excess P2O5)	1000	25	86400	4.6632e-13	0.401448	10			1	0	0	0	65.82	0.21	16.48		1.53		0.42	2.78	2.75	4.77	0.34	0.02	95.1			high Pressure
Green & Adam 2002	R58_TRNPKK	eq xtal (but with excess P2O5)	1000	25	86400	4.6632e-13	0.401448	10			1	0	0	0	62.06	0.17	16.19		1.46		0.54	2.36	2.43	7.81	0.33	0.04	93.34			high Pressure
Green & Adam 2002	R60_TRNP	eq xtal (but with excess P2O5)	1000	35	86400	4.6632e-13	0.401448	10			1	0	0	0	63.94	0.27	15.22		1.71		0.52	3.41	3.58	1.37	0.41	0.03	90.42			high Pressure
Green & Adam 2002	R60_TRNPK	eq xtal (but with excess P2O5)	1000	35	86400	4.6632e-13	0.401448	10			1	0	0	0	65.53	0.21	15.3		1.04		0.22	1.98	2.94	5.32	0.27	0.04	92.83			high Pressure
Green & Adam 2002	R60_TRNPKK	eq xtal (but with excess P2O5)	1000	35	86400	4.6632e-13	0.401448	10			1	0	0	0	61.95	0.14	16.2		0.85		0.28	1.78	2.69	8.31	0.24	0.02	92.43			high Pressure
Helz, 1976	1921-725	partial melting	725	5				sat			1	1	1	1	75.8	0.1	15.8		1.06			2.44	2.4	2.4	0.01		100.01	9.90664	magmasat	Large uncertainties in glass composition discussed in text
Helz, 1976	1921-HM-725	partial melting	725	5	777600	1.01625e-14	0.17779	sat	gl, hbld, pl, il, mt, sph, ap	9.1	1	1	1	1	76	0.05	15.3		1.07		0.04	2.58	2.6	2.4	0.01		100.05	10.1076	magmasat	Large uncertainties in glass composition discussed in text
Hermann & Spandler, 2008	C-1848a	partial melting	800	35	604800	3.50465e-14	0.291178	6.8	gl, grt, cpx, coe, phen, ky, ap, rt, mon, zr	30	1	0	0	0	59.67	0.25	11.15		0.71		0.34	1.15	4.82	2.66	0.18	0.04	80.93	20	mass balance in text	high Pressure
Hermann & Spandler, 2008	C-1578a	partial melting	900	35	590400	1.42748e-13	0.580616	6.1	gl, grt, cpx, coe, phen, ky, ap, rt, mon, zr	55	1	0	0	0	63.27	0.3	12.41		0.76		0.35	1.02	3.23	4.46	0.22	0.05	86.02	11	mass balance in text	high Pressure
Hermann & Spandler, 2008	C-1699a	partial melting	900	35	936000	1.42748e-13	0.731061	3.1	gl, grt, cpx, coe, phen, ky, ap, rt, mon	20	1	0	0	0	62.64	0.38	12.71		0.66		0.25	0.9	2.94	4.93	0.23	0.05	85.64	11	mass balance in text	high Pressure
Hermann & Spandler, 2008	C-1867a	partial melting	950	35	612000	2.64324e-13	0.804403	2	gl, grt, cpx, coe, phen, ky, rt, ap, mon	26	1	0	0	0	62.26	0.37	12.94		0.97		0.2	0.73	2.53	6.05	0.09	0.05	86.14	6	mass balance in text	high Pressure
Hermann & Spandler, 2008	C-1868a	partial melting	1050	45	432000	7.88133e-13	1.167	2	gl, grt, coe, ky, rt, ap	30	1	0	0	0	61.09	0.92	13.25		1.15		0.36	0.72	2.03	8.93	0.43	0.05	88.88	6	mass balance in text	high Pressure, high K2O, CaO/P2O5 ratio
Ji & Dygert, 2024	OHAp-1	TE partitioning	1050	10	230400	7.88133e-13	0.852258	0.3	gl, qtz, ilm, px, fe(metal), apt		1	0	0	0	40.29	3.13	8.17		29.29	1.05	0.18	8.72	0.71	0	3.89	0.07	95.44			low SiO2
Ji & Dygert, 2024	ClAp-1	TE partitioning	1050	10	230400	7.88133e-13	0.852258	0	gl, qtz, ilm, px, fe(metal), apt		0	0	1	0	40.23	3.97	8.41		29.51	1.18	0.4	9.34	0.61	0	3.08	0.07	97.17	0	anhydrous	low SiO2
Ji & Dygert, 2024	FlAp-1	TE partitioning	1100	10	172800	1.28208e-12	0.94137	0	gl, qtz, ap, Fe(metal)		0	1	0	0	41.89	5.15	7.96		26.48	1.03	1.26	10.65	0.89	0	1.55	0.06	97.72	0	anhydrous	low SiO2
Ji & Dygert, 2024	OHAp-6	TE partitioning	1100	10	262800	1.28208e-12	1.16092	0.3	gl, qtz, ap, Fe(metal)		1	0	0	0	40.41	3.52	5.71		31.22	0.78	0.98	10.57	0.81	0.26	3.91	0.07	98.19			low SiO2
Ji & Dygert, 2024	ClAp-2	TE partitioning	1100	10	259200	1.28208e-12	1.15294	0	gl, qtz, ap, Fe(metal)		0	0	1	0	40.32	5.09	8		25.98	1.09	0.98	11.01	0.66	0.26	3.32	0.06	97.07	0	anhydrous	low SiO2
Ji & Dygert, 2024	ClAp-3	TE partitioning	1100	10	262800	1.28208e-12	1.16092	0	gl, qtz, pl, ap, Fe(metal)		0	0	1	0	42.87	5.77	8.69		22.18	1.52	1.06	11.03	0.74	0.5	2.37	0.06	97.09	0	anhydrous	low SiO2
Ji & Dygert, 2024	OHAp-7	TE partitioning	1100	10	259200	1.28208e-12	1.15294	0.3	gl, qtz, Mt, qtz		1	1	0	0	41.65	2.32	10.35		22.84	1.27	2.06	11.31	0.35	0.03	3.37	0.14	97.88			low SiO2
Li & Hermann, 2015	C3284	eq xtal (slight P excess)	690	25	568800	5.33878e-15	0.110212	6.65	gl, qtz, phen, amph, grt, ky, ap	22	1	0	1	0	62.53	0.17	11.7		0.58		0.31	0.98	4.62	1.56	0.15	0.06	82.73	24	mass balance in text	high Pressure
Li & Hermann, 2015	C3270	eq xtal (slight P excess)	720	25	518400	9.2954e-15	0.138834	6.65	gl, qtz, phen, amph, grt, ky, ap	24	1	0	1	0	59.23	0.13	12.09		0.45		0.27	1.07	5.51	1.26	0.28	0.23	80.37	22	mass balance in text	high Pressure
Li & Hermann, 2015	C3283	eq xtal (slight P excess)	760	25	583200	1.85189e-14	0.207848	6.65	gl, qtz, phen, amph, grt, ky, bt, ap	36	1	0	1	0	63.37	0.18	12.62		0.38		0.31	0.9	4.25	2.36	0.11	0.05	84.6	16	mass balance in text	high Pressure
Li & Hermann, 2015	C3269	eq xtal (slight P excess)	800	25	583200	3.50465e-14	0.285931	6.65	gl, grt, qtz, phen, ap	57	1	0	1	0	63.6	0.22	12.42		0.54		0.39	0.87	3.12	3.33	0.190642	0.00618669	84.85	11	mass balance in text	high Pressure			P2O5 value from Li and Hermann 2017 (LA-ICP-MS)
Li & Hermann, 2015	C3294	eq xtal (slight P excess)	750	35	604800	1.56665e-14	0.19468	6.65	gl, coe, phen, grt, cpx, ky, ap	22	1	0	1	0	55.35	0.12	7.99		0.32		0.1	0.52	3.18	2.2	0.41	0.12	70.46	26	mass balance in text	high Pressure, CaO/P2O5 ratio
Li & Hermann, 2015	C3295	eq xtal (slight P excess)	800	35	594000	3.50465e-14	0.288566	6.65	gl, coe, phen, grt, cpx, ky, ap	27	1	0	1	0	62.23	0.31	11.68		0.36		0.05	0.75	4.88	2.25	0.24	0.06	82.82	21	mass balance in text	high Pressure
Li & Hermann, 2015	C3339	eq xtal (slight P excess)	750	45	604800	1.56665e-14	0.19468	6.65	gl, coe, phen, grt, cpx, ky, ap	15	1	0	1	0	46.68	0.16	5.45		0.72		0.27	0.67	1.45	3.22	0.5	0.06	59.54	39	mass balance in text	high Pressure, CaO/P2O5 ratio
Li & Hermann, 2015	C3327	eq xtal (slight P excess)	800	45	604800	3.50465e-14	0.291178	6.65	gl, coe, phen, grt, cpx, ky, ap	18	1	0	1	0	57.27	0.42	8.85		0.56		0.1	0.98	2.69	4.28	0.34	0.21	75.72	32	mass balance in text	high Pressure
Li & Hermann, 2015	UHPPC143	eq xtal (slight P excess)	850	45	604800	7.29767e-14	0.420173	6.65	gl, coe, phen, grt, cpx, ky, ap	23	1	0	1	0	58.6	0.42	9.46		0.77		0.25	0.82	2.59	4.53	0.39	0.23	78.19	26	mass balance in text	high Pressure, CaO/P2O5 ratio
Li & Hermann, 2015	C3922	eq xtal (slight P excess)	800	25	604800	3.50465e-14	0.291178	6.68	gl, qtz, grt, phen, ap	57	1	0	1	0	64.47	0.17	12.58		0.57		0.38	0.72	3.75	3.09	0.225241	0.010082	86.3	11	mass balance in text	high Pressure			P2O5 value from Li and Hermann 2017 (LA-ICP-MS)
Li & Hermann, 2015	C3953	eq xtal (slight P excess)	800	35	604800	3.50465e-14	0.291178	6.68	gl, coes, grt, phen, cpx, ky, ap	26	1	0	1	0	63.51	0.31	11.6		0.44		0.15	0.97	5.31	3.22	0.59	0.09	86.26	22	mass balance in text	high Pressure, CaO/P2O5 ratio
Li & Hermann, 2015	D1231	eq xtal (slight P excess)	900	35	604800	1.42748e-13	0.587654	6.68	gl, coes, grt, ky, ap	66	1	0	1	0	63.51	0.47	12.43		0.97		0.39	1.15	3.18	3.98	0.49	0.11	86.82	10	mass balance in text	high Pressure
Li & Hermann, 2015	C3951	eq xtal (slight P excess)	800	45	594000	3.50465e-14	0.288566	6.68	gl, coes, grt, phen, cpx, ky, ap	18	1	0	1	0	56.15	0.42	6.65		0.77		0.12	0.54	2.38	4.77	0.49	0.24	73.97	32	mass balance in text	high Pressure, CaO/P2O5 ratio
Li & Hermann, 2015	D1218	eq xtal (slight P excess)	800	25	428400	3.50465e-14	0.245063	6.29	gl, qtz, grt, phen, ky, ap	55	1	1	1	0	64.54	0.2	11.89		0.64		0.49	0.93	3.04	3.48	0.242427	0.00733237	85.74	11	mass balance in text	high Pressure			P2O5 value from Li and Hermann 2017 (LA-ICP-MS)
Li & Hermann, 2015	UHPPC162	eq xtal (slight P excess)	800	45	489600	3.50465e-14	0.261983	6.29	gl, grt, coes, phen, cpx, ky, ap	16	1	1	1	0	61.48	0.33	7.75		0.54		0.07	0.62	1.57	4.11	0.38	0.16	77.34	32	mass balance in text	high Pressure, CaO/P2O5 ratio
Li & Hermann, 2017	C3927	eq xtal (slight P excess)	800	25	604800	3.50465e-14	0.291178	6.29	gl, qtz, grt, phen, ky, ap	52	1	1	0	0	64.91	0.15	12.63		0.33		0.39	0.64	4.3	3.04	0.17254	0.0109986	86.6	12	mass balance in text	high Pressure
Li & Hermann, 2017	C3955	eq xtal (slight P excess)	800	25	604800	3.50465e-14	0.291178	6.29	gl, qtz, grt, phen, bt, ky, ap	48	1	1	1	0	63.42	0.22	12.59		0.42		0.35	0.62	4.64	2.76	0.16452	0.0142065	85.3	12	mass balance in text	high Pressure
Li & Hermann, 2017	D1222	eq xtal (slight P excess)	800	25	604800	3.50465e-14	0.291178	6.29	gl, qtz, grt, phen, ap	53	1	0	1	0	62.64	0.21	12.73		0.48		0.42	0.68	4.12	3.07	0.232345	0.0142065	84.9	12	mass balance in text	high Pressure
Li & Hermann, 2017	C4049	eq xtal (slight P excess)	800	25	604800	3.50465e-14	0.291178	6.29	gl, qtz, grt, phen, ky, ap	62	1	1	1	0	63.48	0.19	12.3		0.73		0.6	1.11	3.41	3.48	0.189496	0.0043536	86.06	11	mass balance in text	high Pressure
Li & Hermann, 2017	C4059	eq xtal (slight P excess)	800	25	604800	3.50465e-14	0.291178	6.29	gl, qtz, grt, phen, bt, ky, ap	57	1	1	1	0	62.38	0.19	12.22		0.65		0.63	0.95	4	2.88	0.217451	0.00366619	84.48	12	mass balance in text	high Pressure
Li & Hermann, 2017	C4058	eq xtal (slight P excess)	800	25	604800	3.50465e-14	0.291178	6.29	gl, qtz, grt, phen, bt, ap	54	1	1	1	0	63.13	0.23	12.55		0.56		0.49	0.82	4.23	2.78	0.203703	0.0128317	85.19	12	mass balance in text	high Pressure
Lloyd et al., 1985	1	partial melting	1225	30	18000	3.75404e-12	0.519895	(dehydration melting)	gl, cpx, phl, ilm, ap	20	1	1	1	0	39.2	3.54	5.76		11.7	0.08	10.6	14	1.75	3.07	0.91		90.61			high Temperature, high Pressure, low SiO2
Mahood & Baker, 1986	STAN-11	eq xtal	1026	1e-05	259200	6.15729e-13	0.798992	0	melt, ol, pl, cpx, ox, ap, amph	28	1	1	1	1	50.3	1.53	18.5		7.58	0.14	3.28	4.32	6.51	5.1	2.69		99.95	0	anhydrous	CaO/P2O5 ratio
Mathez & Webster, 2005	1-99-22	halogen partitioning	1082	2	507600	1.08053e-12	1.48119				1	1	1	0	43.4	0.57	13.71		13.82	0.28	6.53	12.39	1.64	0.65	3.69	0.04	98.54			low SiO2
Mathez & Webster, 2005	1-99-25	halogen partitioning	1066	2	424800	9.24566e-13	1.2534				1	1	1	0	42.4	0.58	13.34		12.1	0.32	6.72	13.42	1.21	0.15	4.85	0.16	97			low SiO2
Mathez & Webster, 2005	1-02-38C	halogen partitioning	1110	2	1159200	1.40717e-12	2.55436				1	1	1	0	39.82	0.5	12.21		13.79	0.32	5.77	13.67	1.06	0.15	4.28	0.04	95.31			low SiO2
McCubbin & Ustunisik, 2018	Q1b.001	halogen partitioning	1050	0.0001	28800	7.88133e-13	0.301319	dry	melt, ap, silica		0	1	1	0	44.04	1.84	12.36	0.06	18.82	0.42	6.18	7.63	1.37		6.63	0.12		0		CaO/P2O5 ratio
McCubbin & Ustunisik, 2018	Q1b.002	halogen partitioning	1000	0.0001	28800	4.6632e-13	0.231776	dry	2x melts, ap, pyx, sio2		0	1	1	0	46.59	2.05	15.5	0.01	17.78	0.42	3.87	6.06	1.76		5.3	0.57		0		CaO/P2O5 ratio		liquid immiscibility, this is the average melt composition given in supplement
McCubbin & Ustunisik, 2018	Q1b.003	halogen partitioning	950	0.0001	28800	2.64324e-13	0.1745	dry	2x melts, ap, pl, ilm, sio2, pl		0	1	1	0	48.19	2.08	16.16	0	17.9	0.41	2.75	4.85	2.16		4.34	0.37		0		CaO/P2O5 ratio		liquid immiscibility, this is the average melt composition given in supplement
McCubbin & Ustunisik, 2018	Q1b.004	halogen partitioning	1050	0.0001	28800	7.88133e-13	0.301319	dry	melt, ap, sio2		0	1	1	0	43.69	1.8	12.29	0.07	18.64	0.42	6.02	7.9	1.43		6.76	0.18		0		CaO/P2O5 ratio
McCubbin & Ustunisik, 2018	Q1b.005	halogen partitioning	1000	0.0001	28800	4.6632e-13	0.231776	dry	melt, ap, pl, sio2		0	1	1	0	44.96	2.2	14.89	0.01	19.03	0.42	4.02	6.36	1.72		5.63	0.29		0		CaO/P2O5 ratio
McCubbin & Ustunisik, 2018	Q1b.006	halogen partitioning	950	0.0001	28800	2.64324e-13	0.1745	dry	2x melt, ap, pl, ilm, sio2		0	1	1	0	49.94	2.05	15.87	0.01	17.15	0.41	2.37	4.72	2.25		4.02	1.05		0		CaO/P2O5 ratio		liquid immiscibility, this is the average melt composition given in supplement
McCubbin & Ustunisik, 2018	Q1b.007	halogen partitioning	1050	0.0001	28800	7.88133e-13	0.301319	dry	melt, ap, sio2		0	1	1	0	43.26	1.84	12.07	0.07	18.64	0.52	5.93	8.04	1.46		6.99	0.12		0		CaO/P2O5 ratio
McCubbin & Ustunisik, 2018	Q1b.008	halogen partitioning	1000	0.0001	28800	4.6632e-13	0.231776	dry	melt, ap, pl, sio2		0	1	1	0	45.32	2.11	14.83	0.02	18.29	0.4	3.98	6.59	1.68		5.84	0.35		0		CaO/P2O5 ratio
McCubbin & Ustunisik, 2018	Q1b.009	halogen partitioning	950	0.0001	28800	2.64324e-13	0.1745	dry	2x melt, ap, pl, ilm, sio2, herc		0	1	1	0	48.53	2.03	15.21	0.01	17.71	0.42	2.32	5.36	2.46		4.18	0.84		0		CaO/P2O5 ratio
McCubbin & Ustunisik, 2018	Q1b.010	halogen partitioning	1050	0.0001	28800	7.88133e-13	0.301319	dry	melt, ap, sio2		0	1	1	0	42.51	1.77	11.99	0.07	18.78	0.43	5.87	8.4	1.41		7.24	0.19		0		CaO/P2O5 ratio
McCubbin & Ustunisik, 2018	Q1b.012	halogen partitioning	950	0.0001	28800	2.64324e-13	0.1745	dry	2x melt, ap, pl, ilm, sio2, pl		0	1	1	0	34.68	2.21	10.71	0.01	26.86	0.64	3.77	6.4	1.37		10.11	5.16		0		CaO/P2O5 ratio		liquid immiscibility, this is the average melt composition given in supplement
McCubbin & Ustunisik, 2018	Q1b.013	halogen partitioning	1050	0.0001	28800	7.88133e-13	0.301319	dry	melt, ap, sio2		0	1	1	0	42.33	1.79	12.07	0.07	18.76	0.42	5.82	8.57	1.45		7.18	0.1		0		low SiO2, CaO/P2O5 ratio
McCubbin & Ustunisik, 2018	Q1b.014	halogen partitioning	1000	0.0001	28800	4.6632e-13	0.231776	dry	melt, ap, pl, sio2		0	1	1	0	42.97	2.03	13.54	0.03	19.6	0.44	4.32	7.4	1.52		6.36	0.24		0		CaO/P2O5 ratio
McCubbin & Ustunisik, 2018	Q1b.015	halogen partitioning	950	0.0001	28800	2.64324e-13	0.1745	dry	melt, ap, pl. sio2		0	1	1	0	43.51	2.35	14.38	0	20.87	0.48	2.87	5.92	2.14		5.11	0.12		0		CaO/P2O5 ratio
McCubbin et al., 2015	Q1.007	halogen partitioning	1000	10	30600	4.6632e-13	0.238909	1	gl, ap, px, qtz, ilm		1	1	1	0	51.5958	1.12332	15.8525	0.00219658	12.7733	0.321779	1.81934	3.83548	2.10425		3.15878		95.4396	2.57		low SiO2, CaO/P2O5 ratio
McCubbin et al., 2015	Q1.012	halogen partitioning	1000	10	10800	4.6632e-13	0.141933	1	gl, ap, px, qtz, ilm		1	1	1	0	48.2607	1.81052	14.3037	0.0237123	15.4972	0.377169	2.99608	4.38788	1.83703		3.84859		93.8919	2.61		CaO/P2O5 ratio
McCubbin et al., 2015	Q1.013	halogen partitioning	1000	10	11700	4.6632e-13	0.147729	1	gl, ap, px, qtz, ilm		1	1	1	0	49.053	1.26347	14.1778	0.01325	14.8425	0.377486	2.74605	3.88879	2.01487		3.50806		92.3919	2.9		high P2O5 uncertainty, CaO/P2O5 ratio
McCubbin et al., 2015	Q1.016	halogen partitioning	990	10	19800	4.17769e-13	0.181899	1	gl, ap, px		1	1	1	0	46.3515	1.85754	13.4023	0.0197414	15.866	0.352252	2.97541	4.57267	1.71652		3.99441		91.5449	2.71		low SiO2, CaO/P2O5 ratio
McCubbin et al., 2015	Q1.017	halogen partitioning	990	10	25200	4.17769e-13	0.20521	1	gl, ap, px, qtz		1	1	1	0	46.4841	1.89652	13.8135	0.0130029	15.7439	0.346012	2.75053	4.37321	1.68042		3.78688		91.662	2.92		CaO/P2O5 ratio
McCubbin et al., 2015	Q1.018	halogen partitioning	990	10	23400	4.17769e-13	0.197745	1	gl, ap, px, ilm		1	1	1	0	49.2758	1.48917	14.5691	0.00840829	14.7242	0.359498	2.34747	3.87639	1.85845		3.44321		92.3082	2.67		CaO/P2O5 ratio
McCubbin et al., 2015	Q1.020	halogen partitioning	995	10	66600	4.41473e-13	0.342941	1	gl, ap, px, qtz, ilm		1	1	1	0	45.7112	1.95847	14.9067	0.0118967	15.8859	0.32782	2.97319	5.5222	1.61808		4.69152		94.637	3.259		low SiO2, CaO/P2O5 ratio
McCubbin et al., 2015	Q1.024	halogen partitioning	985	10	45000	3.95164e-13	0.266701	1	gl, ap, px, qtz, ilm		1	1	1	0	48.3543	1.62915	16.3962	0.00816859	14.5569	0.336944	2.96734	4.87192	1.85456		4.17255		95.6203	3.118		low SiO2, high P2O5 uncertainty, CaO/P2O5 ratio
McCubbin et al., 2015	Q1.057	halogen partitioning	1000	12	28800	4.6632e-13	0.231776	1	gl, ap, px, qtz, ilm		1	1	1	0	44.6348	1.98264	15.8949	0.0150735	16.4802	0.402856	2.72682	5.44545	2.05369		4.34701		95.7344	3.005		low SiO2, CaO/P2O5 ratio
McCubbin et al., 2015	Q1.061	halogen partitioning	1000	12	25200	4.6632e-13	0.216807	1	gl, ap, px, qtz, ilm		1	1	1	0	44.8526	1.90116	13.2606	0.02472	16.659	0.396791	3.27844	5.44346	1.34353		4.68889		93.614	3.411		low SiO2, CaO/P2O5 ratio
McCubbin et al., 2015	Q1.062	halogen partitioning	950	12	30600	2.64324e-13	0.17987	1	gl, ap, px, qtz, ilm		1	1	1	0	48.0376	1.15205	15.1743	0.00570425	15.4391	0.390392	1.99552	4.41189	1.48264		3.46464		93.9676	3.334		low SiO2, CaO/P2O5 ratio
Mutch et al., 2016	MC1314_R02	eq xtal	715	2	950400	8.49466e-15	0.179703	15	hbld, pl, bt, gl, qz, ksp, mt, ilm, ap, opx		1	1	1	1	71.09	0.02	12.29		0.57	0.02	0.09	1.31	2.65	4.27	0.03	0.02	92.36	6.1	magmasat	Excluded publication
Mutch et al., 2016	MC1314_R03	eq xtal	715	5	864000	8.49466e-15	0.17134	15	hbld, pl, bt, gl, qz, ksp, mt, ilm, ap, opx, cpx		1	1	1	1	70.66	0.05	11.98		0.98	0.05	0.17	1.01	3.07	4.35	0.01	0.03	92.39	8.33	SIMS	Excluded publication, high P2O5 uncertainty
Mutch et al., 2016	MC1314_R05	eq xtal	710	10	518400	7.75579e-15	0.126816	12	hbld, pl, bt, gl, mag, ilm, ap		1	1	1	1	66.99	0.1	13.52		1.09	0.06	0.22	2.44	2.97	3.12	0.03	0.04	90.55	9.45	uncalibrated difference	Excluded publication
Mutch et al., 2016	MC1314_R06	eq xtal	715	8	864000	8.49466e-15	0.17134	14	hbld, pl, bt, gl, qz, ksp, mt, ilm, ap		1	1	1	1	68.56	0.04	12.96		0.95	0.06	0.09	1.78	2.89	4.26	0.09	0.11	91.72	7.34	SIMS	Excluded publication
Mutch et al., 2016	MC1314_R07	eq xtal	710	10	864000	7.75579e-15	0.163719	12	hbld, pl, bt, gl, qz, ksp, mt, ilm, ap, cpx		1	1	1	1	67.47	0.04	13.67		0.75	0.04	0.06	1.94	3.18	4.16	0.02	0.02	91.36	8.64	uncalibrated difference	Excluded publication
Mutch et al., 2016	MC1314_R12A	eq xtal	680	4.3	864000	4.40349e-15	0.123363	10	hbld, pl, bt, gl, qz, mt, ilm, ap, cpx		1	1	1	1	70.77	0.06	11.84		0.73	0.04	0.06	1.56	2.51	4.23	0.01	0.01	91.85	8.19	SIMS	Excluded publication
Mutch et al., 2016	MC1314_R12B	eq xtal	680	4.3	864000	4.40349e-15	0.123363	10	hbld, pl, bt, gl, qz, ilm, ap, cpx		1	1	1	1	71	0.05	11.9		0.74	0.06	0.05	1.64	2.47	4.09	0.03	0.06	92.05	8.58	SIMS	Excluded publication
Mutch et al., 2016	FSC1332_R01	eq xtal	760	0.8	864000	1.85189e-14	0.252985	3	hbld, pl, bt, gl, qz, ksp, mt, ilm, ap, opx		1	1	1	1	74.52	0.11	11.43		0.96	0.03	0.1	0.68	2.71	4.94	0.03	0.02	95.54	5.15	SIMS	Excluded publication
Mutch et al., 2016	FSC1332_R03	eq xtal	750	1	950400	1.56665e-14	0.244045	3	hbld, pl, bt, gl, mt, ilm, ap, cpx		1	1	1	1	74.96	0.08	11.31		0.85	0.01	0.12	0.73	2.79	4.69	0.04	0.04	95.63	4.22	magmasat	Excluded publication
Mutch et al., 2016	FSC1332_R04	eq xtal	730	1.5	864000	1.11005e-14	0.195866	4	hbld, pl, bt, gl, qz, ksp, ilm, ap, sulf, cpx		1	1	1	1	73.76	0.06	11.73		0.83	0.05	0.12	1.08	2.98	4.21	0.05	0.04	94.9	7.05	SIMS	Excluded publication
Mutch et al., 2016	FSC1332_R05	eq xtal	680	5	864000	4.40349e-15	0.123363	10	hbld, pl, bt, gl, ksp, mt, ilm		1	1	1	1	69.38	0.03	13.02		0.62	0.05	0.04	1.61	3.01	4.04	0.04	0.04	91.86	8.34	SIMS	Excluded publication		apatite stability inferred
Mutch et al., 2016	FSC1332_R06	eq xtal	750	1	864000	1.56665e-14	0.232687	3	hbld, pl, gl, qz, ksp, ap, cpx		1	1	1	1	74.82	0.09	10.8		0.73	0.06	0.06	0.58	3	4.38	0.08	0.07	94.72	5.84	SIMS	Excluded publication
Mutch et al., 2016	CMA201	eq xtal	810	1	432000	4.08043e-14	0.265537	90 + NaCl	hbld, pl, bt, gl, qz, ksp, mt, ap, sulf, cpx		1	1	1	1	72.54	0.12	12.07		0.47	0.01	0.11	0.47	3.21	5.64	0.02	0.02	94.9	5.26	SIMS	Excluded publication
Parat & Holtz, 2004	#46	sulfur partitioning	800	2	1209600	3.50465e-14	0.411788	10	ap		1	1	0	0	73.09		11.65					0.22	3.17	4.03	0.14	0.02	92.3			CaO/P2O5 ratio
Parat & Holtz, 2004	#47	sulfur partitioning	800	2	1209600	3.50465e-14	0.411788	10	ap+anhydrite		1	1	0	0	71.52		11.69					0.11	3.3	4.4	0.59	0.06	91.78			CaO/P2O5 ratio
Parat & Holtz, 2004	#34	sulfur partitioning	900	2	604800	1.42748e-13	0.587654	10	ap		1	1	0	0	72.33		11.56					0.28	3.25	4.48	0.16	0.02	92.04			CaO/P2O5 ratio
Parat & Holtz, 2004	#35	sulfur partitioning	900	2	604800	1.42748e-13	0.587654	10	ap		1	1	0	0	72.97		11.76					0.27	3.19	4.62	0.2	0.03	93.03			CaO/P2O5 ratio
Parat & Holtz, 2004	#26	sulfur partitioning	1000	2	604800	4.6632e-13	1.06213	10	ap		1	1	0	0	71.9		11.7					0.35	3.12	4.38	0.18	0.02	91.63			CaO/P2O5 ratio
Parat & Holtz, 2004	#27	sulfur partitioning	1000	2	604800	4.6632e-13	1.06213	10	ap		1	1	0	0	72.8		11.67					0.36	3.24	4.59	0.26	0.04	93.02			CaO/P2O5 ratio
Parat & Holtz, 2004	#50	sulfur partitioning	1100	2	604800	1.28208e-12	1.76114	10	ap		1	1	0	0	72.7		11.89					0.66	3.65	4.45	0.39	0.04	93.74			CaO/P2O5 ratio
Parat & Holtz, 2004	#51	sulfur partitioning	1100	2	604800	1.28208e-12	1.76114	10	ap		1	1	0	0	72.66		11.78					0.65	3.55	4.49	0.47	0.04	93.76			CaO/P2O5 ratio
Parat & Holtz, 2004	#48	sulfur partitioning	800	2	86400	3.50465e-14	0.110055	10	ap		1	1	0	0	71.67		11.74					0.1	3.48	4.53	0.12	0.02	91.68			CaO/P2O5 ratio
Parat & Holtz, 2004	#36	sulfur partitioning	900	2	1209600	1.42748e-13	0.831068	10	ap		1	1	0	0	72.38		11.68					0.15	3.28	4.55	0.18	0.02	92.33			CaO/P2O5 ratio
Parat & Holtz, 2004	#37	sulfur partitioning	900	2	604800	1.42748e-13	0.587654	10	ap		1	1	0	0	72.68		11.72					0.16	3.42	4.57	0.2	0.03	92.83			CaO/P2O5 ratio
Parat & Holtz, 2004	#28	sulfur partitioning	1000	2	604800	4.6632e-13	1.06213	10	ap		1	1	0	0	72.57		11.54					0.27	3.29	4.56	0.24	0.03	92.47			CaO/P2O5 ratio
Parat & Holtz, 2004	#29	sulfur partitioning	1000	2	604800	4.6632e-13	1.06213	10	ap		1	1	0	0	72.49		11.65					0.3	3.2	4.48	0.31	0.05	92.33			CaO/P2O5 ratio
Parat & Holtz, 2004	#52	sulfur partitioning	1100	2	604800	1.28208e-12	1.76114	10	ap		1	1	0	0	71.79		11.73					0.51	3.59	4.54	0.39	0.03	92.63			CaO/P2O5 ratio
Parat & Holtz, 2004	#53	sulfur partitioning	1100	2	604800	1.28208e-12	1.76114	10	ap		1	1	0	0	72.14		11.81					0.49	3.62	4.5	0.44	0.04	93.19			CaO/P2O5 ratio
Parat & Holtz, 2005	#56	sulfur partitioning	1000	2	604800	4.6632e-13	1.06213	10	ap		1	1	0	0	73.11		11.86					0.28	3.09	4.5	0.23	0.07	93.1	4.77		CaO/P2O5 ratio
Parat & Holtz, 2005	#57	sulfur partitioning	1000	2	604800	4.6632e-13	1.06213	10	ap		1	1	0	0	72.88		11.85					0.28	3.28	4.63	0.23	0.1	93.2	4.95		CaO/P2O5 ratio
Parat & Holtz, 2005	#58	sulfur partitioning	1000	2	604800	4.6632e-13	1.06213	10	ap, anhydrite		1	1	0	0	73.49		11.98					0.23	3.19	4.72	0.45	0.01	94.18	4.16		CaO/P2O5 ratio
Parat & Holtz, 2005	#59	sulfur partitioning	1000	2	604800	4.6632e-13	1.06213	10	ap, anhydrite		1	1	0	0	73.22		12.08					0.26	3.32	4.68	0.67	0.02	94.38	3.91		CaO/P2O5 ratio
Parat & Holtz, 2005	#60	sulfur partitioning	1000	2	604800	4.6632e-13	1.06213	10	ap, anhydrite		1	1	0	0	73.77		12.08					0.19	3.09	4.41	1.2	0.02	94.94	3.7		CaO/P2O5 ratio
Parat & Holtz, 2005	#61	sulfur partitioning	900	2	604800	1.42748e-13	0.587654	10			1	1	0	0	72.2		11.91					0.24	3.02	4.71	0.16	0.09	92.29	5.53		CaO/P2O5 ratio
Parat & Holtz, 2005	#62	sulfur partitioning	900	2	604800	1.42748e-13	0.587654	10			1	1	0	0	72.66		11.85					0.22	2.93	4.52	0.13	0.09	92.35	5.44		CaO/P2O5 ratio
Parat & Holtz, 2005	#63	sulfur partitioning	900	2	604800	1.42748e-13	0.587654	10			1	1	0	0	71.71		11.85					0.16	3.53	4.8	0.27	0.07	92.42	5.36		CaO/P2O5 ratio
Parat & Holtz, 2005	#64	sulfur partitioning	900	2	604800	1.42748e-13	0.587654	10			1	1	0	0	72.02		11.82					0.1	3.2	4.53	0.42	0.07	92.22	5.51		CaO/P2O5 ratio
Parat & Holtz, 2005	#65	sulfur partitioning	900	2	604800	1.42748e-13	0.587654	10			1	1	0	0	73.36		11.82					0.09	3.48	4.72	0.87	0.19	94.51	3.82		CaO/P2O5 ratio
Pichavant, 2022	B1N-17	eq xtal	580	1	7430400	5.0062e-16	0.12198	sat	gl, qtz, pl, kspar, Li-mica, Ap	60	1	1	1	1	61.56	0.02	15.85		0.15	0.04	0.01	0.04	3.95	3.08	1.7	0.18	88.22		saturated, but way outside of calibration for any reasonable model…	low Temperature, CaO/P2O5 ratio
Pichavant, 2022	B1N-21	eq xtal	580	3	7862400	5.0062e-16	0.125476	sat	gl, qtz, pl, kspar, li-mica, topaz, Li-phosphate, apatite	67	1	1	1	1	61.9	0.01	16.54		0.05	0.04	0.01	0.07	4.67	2.91	1.38	0.09	89.49		saturated, but way outside of calibration for any reasonable model…	low Temperature, CaO/P2O5 ratio		two phosphates stable
Pichavant, 2022	B1N-15	eq xtal	600	3	3974400	8.04766e-16	0.11311	sat	gl, pl, ap	98	1	1	1	1	62.7	0	14.52		0.13	0.04	0.03	0.06	4.73	3.07	1.42	0.14	88.91		saturated, but way outside of calibration for any reasonable model…	low Temperature, CaO/P2O5 ratio
Pichavant, 2022	B1N-22	eq xtal	620	3	7862400	1.26648e-15	0.199575	sat	gl, qtz, pl, kspar, li-mica, ap	77	1	1	1	1	62.22	0.01	16.1		0.15	0.05	0.03	0.07	4.43	3.25	1.68	0.28	89.63		saturated, but way outside of calibration for any reasonable model…	low Temperature, CaO/P2O5 ratio
Pichavant, 2022	B1N-23	eq xtal	640	3	7862400	1.95389e-15	0.247889	sat	gl, qtz, pl, li-mica, ap	85	1	1	1	1	63.2	0.01	16		0.19	0.06	0.02	0.05	4.52	3.31	1.53	0.08	90.39		saturated, but way outside of calibration for any reasonable model…	low Temperature, CaO/P2O5 ratio
Pichavant, 2022	B1O-1	eq xtal	620	3	3628800	1.26648e-15	0.135585	sat	gl, pl, ap	98	1	1	1	1	71.19	0.02	17.22		0.03	0	0.01	0.13	5.2	3.28	1.69				saturated, but way outside of calibration for any reasonable model…	low Temperature, CaO/P2O5 ratio
Pichavant, 2022	B2N-25	eq xtal	620	3	7862400	1.26648e-15	0.199575	sat	gl, qz, li-mica, Ap	96	1	1	1	1	64.8	0.01	14.46		0.16	0.08	0.01	0.08	4.13	3.55	0.85	0.39	89.59		saturated, but way outside of calibration for any reasonable model…	low Temperature, CaO/P2O5 ratio		two phosphates stable
Pichavant, 2022	B2O-2/5	eq xtal	620	3	14515200	1.26648e-15	0.271169	sat	gl, qz, pl, kspar, Li-Mica, mt, ap		1	1	1	1	73.48	0.02	15.76		0.16	0.11	0.07	0.11	4.57	3.77	1.19				saturated, but way outside of calibration for any reasonable model…	low Temperature, CaO/P2O5 ratio
Pichavant, 2022	B2O-38/40	eq xtal	620	3	1296000	1.26648e-15	0.0810273	sat	gl, bt, ap	98	1	1	1	1	73.97	0.04	15.79		0.51	0.09	0.03	0.27	4.07	3.78	0.74				saturated, but way outside of calibration for any reasonable model…	low Temperature, CaO/P2O5 ratio
Pichavant, 2022	B2O-50	eq xtal	630	3	4042800	1.57685e-15	0.159686	sat	gl, li-mica, ap	95	1	1	1	1	67.79	0.02	13.79		0.36	0.07	0.01	0.16	4.38	3.66	0.41	0.1	91.51		saturated, but way outside of calibration for any reasonable model…	low Temperature, CaO/P2O5 ratio
Pilet et al., 2010	Run9	eq xtal	1040	15	86400	7.11877e-13	0.496009	7.85	gl, amph, il, phl, ap, t-m,	85.2	1	0	0	0	38.54	2.2	16.63		11.98	0.3	1.97	5.87	9.01	2.77	2.2	0.24	91.49	8.65	mass balance in text	CaO/P2O5 ratio
Pilet et al., 2010	Run10	eq xtal	1010	15	86400	5.19623e-13	0.423771	8.1	gl, amph, t-m, ap	89.8	1	0	0	0	40.98	1.95	17.21		12.09	0.34	1.5	5.03	10.02	2.59	1.56	0.04	93.27	8.67	mass balance in text	CaO/P2O5 ratio
Pilet et al., 2010	Run11	eq xtal	980	15	86400	3.73616e-13	0.359335	8.09	gl, amph, t-m, ilm, ap	76.7	1	0	0	0	45.3	0.61	18.96		10.08	0.43	0.57	2.59	11.94	3.51	1.01	0.06	95.01	4.99	by difference, used in text (Fig.2), but seems much too low	CaO/P2O5 ratio
Pichavant et al., 1992	1	apatite dissolution	777	5.02	604800	2.44304e-14	0.243109	sat	gl, ap, andalusite		1	1	0	0	75.28							1.15			0.882	0.015				CaO/P2O5 ratio
Pichavant et al., 1992	2	apatite dissolution	777	5.02	604800	2.44304e-14	0.243109	sat	gl, ap, andalusite		1	1	0	0	70.72							1.15			1.198	0.034				CaO/P2O5 ratio
Pichavant et al., 1992	3	apatite dissolution	858	5	1443600	8.15713e-14	0.686313	sat	gl, ap		1	1	0	0	74.43							1.48			1.16	0.035				CaO/P2O5 ratio
Pichavant et al., 1992	4	apatite dissolution	858	2.02	1533600	8.15713e-14	0.707383	sat	gl, ap		1	0	0	0	78.42							0.47			0.45	0.02				CaO/P2O5 ratio
Pichavant et al., 1992	6	apatite dissolution	1000	2	594000	4.6632e-13	1.05261	sat	gl, andalusite, corundum		1	1	0	0	64.9							4.38			3.79	0.36				CaO/P2O5 ratio
Pichavant et al., 1992	7	apatite dissolution	1000	2	586800	4.6632e-13	1.04621	sat	gl, ap		1	1	0	0	65.42							3.86			3.31	0.16				low SiO2
Pichavant et al., 1992	8	apatite dissolution	985	2	655200	3.95164e-13	1.01767	sat	gl, ap		1	1	0	0	72.49							1.72			1.41	0.08				low SiO2, high Na2O
Pichavant et al., 1992	9	apatite dissolution	985	2	655200	3.95164e-13	1.01767	sat	gl, ap		1	1	0	0	78.57							0.32			0.23	0.014				high Na2O
Prowatke & Klemme, 2006	72	TE partitioning	1250	10	14400	4.55644e-12	0.5123	5	ap + gl		1	0	0	0	52.89		5.14				0.99	11.8	12.51	1.15	6.33		91.07			high Temperature, high Na2O, CaO/P2O5 ratio
Prowatke & Klemme, 2006	78	TE partitioning	1250	10	61200	4.55644e-12	1.05613	5	ap + gl		1	0	0	0	56.8		9.93				1.12	7.74	10.86	1.31	3.8		91.74			high Temperature, high Na2O, CaO/P2O5 ratio
Prowatke & Klemme, 2006	77	TE partitioning	1250	10	64800	4.55644e-12	1.08675	5	ap + gl		1	0	0	0	56.16		14.25				1.15	5.57	7.53	1.3	2.49		88.58			high Temperature
Prowatke & Klemme, 2006	61B	TE partitioning	1250	10	54000	4.55644e-12	0.992064	5	ap + gl		1	0	0	0	61.51		15.9				0.02	8.78	3.5	3.65	1.01		94.37			high Temperature
Prowatke & Klemme, 2006	71A	TE partitioning	1250	10	21600	4.55644e-12	0.627436	5	ap + gl		1	0	0	0	50.15		16.27		2.18		4.19	17.32	2.41	1.31	3.4		97.22			high Temperature
Prowatke & Klemme, 2006	61A	TE partitioning	1250	10	54000	4.55644e-12	0.992064	5	ap + gl		1	0	0	0	47.25		15.14		5		3.77	15.89	2.23	1.29	3.44		94.01			high Temperature
Prowatke & Klemme, 2006	48B	TE partitioning	1250	10	59400	4.55644e-12	1.04049	?	ap + gl		0	1	0	0	40.7		16.03				14.16	18.83	2.06	0.66	4.85		98.88			high Temperature, low SiO2
Prowatke & Klemme, 2006	59B	TE partitioning	1250	10	18000	4.55644e-12	0.572768	?	ap + gl		1	0	0	0	44.67		13.95				9.7	16.78	2.33	1.61	4.68		93.73			high Temperature
Prowatke & Klemme, 2006	43	TE partitioning	1250	10	61200	4.55644e-12	1.05613	dry (lots of F)	ap + gl		0	1	0	0	57.15		5.78				1.35	9.42	16.81	1.27	4.87		98.42			high Temperature, high Na2O, CaO/P2O5 ratio
Prowatke & Klemme, 2006	54	TE partitioning	1250	10	70200	4.55644e-12	1.13113	dry (lots of F)	ap + gl		0	1	0	0	59		10.86				1.32	7.23	14.27	1.33	1.64		97.91			high Temperature, high Na2O
Prowatke & Klemme, 2006	60B	TE partitioning	1250	10	57600	4.55644e-12	1.0246	?	ap + gl		0	1	0	0	35.87		15.02				12.94	23.78	1.26	0.41	8.57		97.86			high Temperature, low SiO2
Riker et al., 2015	PB33	eq xtal	885	0.5	867600	1.17435e-13	0.638393	3.2	gl, pl, opx, mt, ap	57.7	1	0	0	0	78.24	0.24	11.99		1.76	0.05	0.15	0.85	3.8	2.8	0.12	0.03	100	3.2	SIMS	Skeletal apatite reported
Riker et al., 2015	PB32	eq xtal	885	1	1206000	1.17435e-13	0.752666	4.78	gl, pl, opx, mt, ilm, ap	69.5	1	0	0	0	76.38	0.29	13.29		1.26	0.03	0.35	1.33	4.51	2.48	0.09	0.02	100.01	4.78	SIMS	Skeletal apatite reported
Rondet et al., 2019	850Pav3x7	eq xtal	850	2.8	432000	7.29767e-14	0.355111	xH2O = 0.67	gl, bt, pl, cpx, mt, ilm, (ap)	60	1	1	1	1	71.63	0.43	17.63		1.51	0.1	0.08	1.37	2.91	4.24	0.03		87.16	6.7	cal diff?	Outlier experiment		apatite stability inferred
Scoates et al., 2006	19	eq xtal	1160	9.3	331200	2.19803e-12	1.70644	dry	gl, pl, cpx, ap	44.3	0	1	1	1	46.15	4.92	12.76		18.02	0.21	3.55	7.88	2.91	1.47	0.9	0.08	98.76	0	anhydrous	high Temperature
Sisson & Kelemen, 2018	120	eq xtal	800	22	435600	3.50465e-14	0.247113	sat	gl,cpx,gt,rt,ap	21.8	1	1	1	1	73.86	0.32	15.23		1.39	0.03	0.29	1.88	5.77	0.93	0.09	0.05	90.4	19.7	mass balance published in text. Any fluid saturated exps wil include the H2O in fluid here	high Temperature
Sisson & Kelemen, 2018	2242	eq xtal	800	26	864000	3.50465e-14	0.348024	sat	gl,qtz,cpx,gt,rt,ap	18.7	1	1	1	1	77.95	0.24	13.47		0.82	0.02	0.17	1.83	4.18	1.23	0.03	0.03	84.3	23	mass balance published in text. Any fluid saturated exps wil include the H2O in fluid here	high Pressure
Sisson & Kelemen, 2018	2237	eq xtal	800	26	777600	3.50465e-14	0.330165	sat	gl,cpx,gt,rt,ap	19.1	1	1	1	1	77.08	0.22	14.53		0.82	0.01	0.18	1.72	4.33	1	0.03	0.03	84.71	22.5	mass balance published in text. Any fluid saturated exps wil include the H2O in fluid here	high Pressure
Sisson & Kelemen, 2018	2241	eq xtal	800	28	864000	3.50465e-14	0.348024	sat	gl,qtz,cpx,gt,rt,ap	17.1	1	1	1	1	76.47	0.26	13.92		0.85	0.01	0.16	1.6	5.48	1.14	0.06	0.05	88.31	25.2	mass balance published in text. Any fluid saturated exps wil include the H2O in fluid here	high Pressure
Sisson & Kelemen, 2018	2238	eq xtal	800	28	784800	3.50465e-14	0.33169	sat	gl,qtz,cpx,gt,rt,ap	14.4	1	1	1	1	77.63	0.26	13.66		0.74	0.01	0.16	1.59	4.67	1.18	0.06	0.05	87.71	29.2	mass balance published in text. Any fluid saturated exps wil include the H2O in fluid here	high Pressure
Sisson & Kelemen, 2018	2256	eq xtal	900	26	864000	1.42748e-13	0.702381	sat	gl,cpx,gt,rt,ap	22.3	1	1	1	1	73.43	0.4	16.51		1.06	0.02	0.18	2.06	5.03	0.91	0.29	0.04	79.46	19.2	mass balance published in text. Any fluid saturated exps wil include the H2O in fluid here	high Pressure
Sisson & Kelemen, 2018	2255	eq xtal	900	28	864000	1.42748e-13	0.702381	sat	gl,cpx,gt,rt,ap	21.2	1	1	1	1	75.36	0.47	15.1		1.24	0.01	0.25	1.82	4.42	1.04	0.16	0.08	84.81	20.3	mass balance published in text. Any fluid saturated exps wil include the H2O in fluid here	high Pressure
Tollari et al., 2008	McGill 1_Dy-spt	xtal (but excess P2O5)	1000	5	259200	4.6632e-13	0.695328	0.96	Gl, Fap, Plg, Low Ca px, Ilm	5	1	1	0	0	70.42	0.34	15.77		1.84		0.13	3.83	1.97	2.7	0.16	0.13	98.55		not estimated (likely will exclude experiments, but also modes only estimated visually, and apparently there was both P2O5 and likely H2O loss)	high Pressure
Tollari et al., 2008	McGill 10_Dy-spt	xtal (but excess P2O5)	1015	5	331200	5.48172e-13	0.852184	0.96	Gl, Fap, Plg, Low Ca px, Ilm	10	1	1	0	0	69.65	0.64	14.16		3.61		0.78	2.84	1.27	3.95	0.2	0.06	99.54		not estimated (likely will exclude experiments, but also modes only estimated visually, and apparently there was both P2O5 and likely H2O loss)	Outlier experiment
Tollari et al., 2008	McGill 11_Dy-spt	xtal (but excess P2O5)	1040	5	262800	7.11877e-13	0.865058	0.96	Gl, Fap, Low Ca px, Ilm	90	1	1	0	0	46.04	3.49	15.03		13.89		4.65	8.26	2.26	1.1	2.14	1.27	98.15		not estimated (likely will exclude experiments, but also modes only estimated visually, and apparently there was both P2O5 and likely H2O loss)	Outlier experiment
Tollari et al., 2008	McGill 11_Sc4-b	xtal (but excess P2O5)	1040	5	262800	7.11877e-13	0.865058	0.94	Gl, Fap, Plg, Low Ca px, Qtz, Ilm	35	1	1	0	0	48.77	4.02	11.82		16.3		3.71	9.28	1.25	0.67	1.66	1.46	98.94		not estimated (likely will exclude experiments, but also modes only estimated visually, and apparently there was both P2O5 and likely H2O loss)	high P2O5 uncertainty
Tollari et al., 2008	McGill 8_Dy-spt	xtal (but excess P2O5)	1015	5	237600	5.48172e-13	0.721791	0.96	Gl, Hap, Plg, Cpx, Ol, Ilm	15	1	0	0	0	73.54	1.35	12.35		4.58		0.44	0.97	1.16	2.57	0.18	0.04	97.15		not estimated (likely will exclude experiments, but also modes only estimated visually, and apparently there was both P2O5 and likely H2O loss)	high P2O5 uncertainty
Tollari et al., 2008	McGill 8_Sc4-b	xtal (but excess P2O5)	1015	5	237600	5.48172e-13	0.721791	0.94	Gl, Hap, Plg, Cpx, Low Ca px, Ilm	12	1	0	0	0	69.82	0.77	12		7.45		0.23	1.72	1.14	2.98	0.39	0.04	96.5		not estimated (likely will exclude experiments, but also modes only estimated visually, and apparently there was both P2O5 and likely H2O loss)	Outlier experiment
Tollari et al., 2008	McGill 15_Sc4-b+F	xtal (but excess P2O5)	1075	5	248400	1.00976e-12	1.00165	0.94	Gl, Fap, Unk, Qtz, Ilm	70	1	1	0	0	51.45	2.41	15.45		12.68		1.98	7.21	1.93	0.46	5.6	1.03			not estimated (likely will exclude experiments, but also modes only estimated visually, and apparently there was both P2O5 and likely H2O loss)	Outlier experiment
Tollari et al., 2008	McGill 16_Sc4-b+F	xtal (but excess P2O5)	1100	5	248400	1.28208e-12	1.12866	0.94	Gl, Fap	99	1	1	0	0	45.84	4.33	11.8		14.63		4.67	8.74	1.69	0.45	6.66	0.2			not estimated (likely will exclude experiments, but also modes only estimated visually, and apparently there was both P2O5 and likely H2O loss)	high P2O5 uncertainty, CaO/P2O5 ratio
Ulmer et al., 2018	PU1066	frac xtal	850	10	252000	7.29767e-14	0.27122	9.5	gl, gt, pl, ap, ilm	85.2	1	?	?	0	58.06	0.38	16.41		2.83	0.08	0.74	4.88	3.22	1.24	0.21	0.02	88.05	9.5	raman	CaO/P2O5 ratio
Ulmer et al., 2018	PU1068	frac xtal	800	10	410400	3.50465e-14	0.239859	8.97	gl, amph, gt, pl, ilm, ap(t)	75.5	1	?	?	0	62.93	0.21	15.06		1.76	0.05	0.38	3.28	3.73	1.55	0.12	0.015	89.07	9.9	raman	Excluded publication
Ulmer et al., 2018	PUI1072	frac xtal	750	10	518400	1.56665e-14	0.180239	8.24	gl, pl, mt, ap, amph(t), gt(t)	89.2	1	?	?	0	61.92	0.04	13.22		0.87	0.1	0.4	2.44	3.21	1.81	0.11	0.01	84.09	11.6	raman	Excluded publication
Ulmer et al., 2018	PU1072o	frac xtal	720	10	518400	9.2954e-15	0.138834	8.24	gl, amph, pl, mt, qtz, ap(t), gt(t)	73.1	1	?	?	0	64.34	0.07	13.42		0.78	0.1	0.36	2.05	3.28	1.92	0.11	0.015	86.43	11.2	raman	Excluded publication
Ulmer et al., 2018	PU1065	frac xtal	850	10	252000	7.29767e-14	0.27122		gl, gt, pl, ap, ilm(t)	90.2	1	?	?	0	58.74	0.38	16.32		2.65	0.06	0.68	4.68	2.92	2.13	0.19	0.02	88.75	9.3	raman	Excluded publication
Ulmer et al., 2018	PU1067	frac xtal	800	10	410400	3.50465e-14	0.239859		gl, amph, gt, pl, ilm, ap(t)	80.9	1	?	?	0	59.77	0.18	14.49		1.65	0.03	0.34	3.1	3.46	2.62	0.11	0.01	85.75	9.8	raman	Excluded publication
Ulmer et al., 2018	PU1071	frac xtal	750	10	518400	1.56665e-14	0.180239		liq, pl, mt, gt(t)	89.9	1	?	?	0	61.5	0.06	13.64		0.86	0.08	0.37	2.56	2.96	2.94	0.1	0.015	85.01	10.9	raman	Excluded publication		apatite stability inferred
Vander Auwera et al., 1998	MEL-3	frac xtal	1090	5	90000	1.16652e-12	0.648034	0	gl il ol ap	90	0	1	1	1	39.56	5.78	8.14		25.66	0.35	3.99	9.01	1.98	0.61	3.91	0.08	98.99	0	anhydrous	Excluded publication
Vukadinovic & Edgar, 1993	Phl68Ap32_1300	partial melting	1300	20	756000	6.58958e-12	4.46395	(dehydration melting)	gl+fo+ap		1	0	0	0	31.39	0	10.39	0	0	0	15.03	16.68	0	9.68	12.22		95.4			low SiO2
Vukadinovic & Edgar, 1993	Phl52Ap48_1300	partial melting	1300	20	288000	6.58958e-12	2.75521	(dehydration melting)	gl+ap		1	1	0	0	32.1	0	9.24	0	0	0	23.92	12.62	0	7.27	9.38		96.63			high Temperature, low SiO2, high K2O, CaO/P2O5 ratio
Watson, 1980	1	ap dissolution	1165	0.0001	259200	2.29436e-12	1.54233	dry (1 atm)							47.94	1.75	13.09		7.58	0.18	7.26	15.68	1.84	0.1	4.26	0.07	99.68			high Temperature, low SiO2, CaO/P2O5 ratio		experimental numbers for this publication are just the order they are listed in the publication
Watson, 1980	2	ap dissolution	1165	0.0001	259200	2.29436e-12	1.54233	dry (1 atm)							58.06	1.67	14.66		6.68	0.13	3.16	9.29	2.23	1.77	1.38	0.02	99.03			high Temperature		experimental numbers for this publication are just the order they are listed in the publication
Watson, 1980	3	ap dissolution	1155	0.0001	259200	2.10511e-12	1.47736	dry (1 atm)							58.51	2.19	14.45		5.4	0.12	3.1	9.78	2.04	1.37	1.9	0.45	99.86			high Temperature		experimental numbers for this publication are just the order they are listed in the publication
Watson, 1980	4	ap dissolution	1165	0.0001	259200	2.29436e-12	1.54233	dry (1 atm)							39.38	3.05	10.77		10.1	0.23	10.05	19.5	1.73	0.3	4.91	0.05	100.02			high Temperature		experimental numbers for this publication are just the order they are listed in the publication
Watson, 1980	5	ap dissolution	1165	0.0001	259200	2.29436e-12	1.54233	dry (1 atm)							41.89	2	12.47		9.43	0.13	9.01	16.55	1.37	0.2	4.94	0.15	97.99			high Temperature, low SiO2		experimental numbers for this publication are just the order they are listed in the publication
Watson, 1980	6	ap dissolution	1165	0.0001	259200	2.29436e-12	1.54233	dry (1 atm)							40.64	2.51	13.18		9.02	0.23	6.55	17.64	2.64	0.91	4.78	0.09	98.11			high Temperature, low SiO2		experimental numbers for this publication are just the order they are listed in the publication
Watson, 1980	7	ap dissolution	1165	0.0001	259200	2.29436e-12	1.54233	dry (1 atm)							41.07	2.67	11.81		8.21	0.18	9.14	17.32	2.88	0.65	4.57	0.07	98.5			high Temperature, low SiO2		experimental numbers for this publication are just the order they are listed in the publication
Watson, 1980	8	ap dissolution	1200	0.0001	259200	3.07268e-12	1.78487	dry (1 atm)							40.5	1.85	11.58		12.64	0.11	8.14	17.52	1.08	0.16	6.81	0.11	100.39			high Temperature, low SiO2		experimental numbers for this publication are just the order they are listed in the publication
Watson, 1980	9	ap dissolution	1200	0.0001	259200	3.07268e-12	1.78487	dry (1 atm)							37.59	1.8	11.45		10.38	0.16	6.88	21.75	1.7	0.43	6.82	0.11	98.96			high Temperature, low SiO2		experimental numbers for this publication are just the order they are listed in the publication
Watson, 1980	10	ap dissolution	1200	0.0001	259200	3.07268e-12	1.78487	dry (1 atm)							38.85	2.32	10.46		8.65	0.13	10.04	18.94	2.02	0.38	5.98	0.09	97.77			low SiO2		experimental numbers for this publication are just the order they are listed in the publication
Watson, 1980	11	ap dissolution	1200	0.0001	259200	3.07268e-12	1.78487	dry (1 atm)							32.42	2.12	8.86		7.73	0.21	8.07	25.95	3.37	0.92	8.02	0.14	97.67			high Temperature, low SiO2		experimental numbers for this publication are just the order they are listed in the publication
Watson, 1980	12	ap dissolution	1165	0.0001	259200	2.29436e-12	1.54233	dry (1 atm)							34.69	2.25	9.49		6.77	0.18	9.2	22.73	3.96	1.12	7.78	0.11	98.17			high Temperature, low SiO2		experimental numbers for this publication are just the order they are listed in the publication
Watson, 1980	13	ap dissolution	1200	0.0001	259200	3.07268e-12	1.78487	dry (1 atm)							55.46	2.38	13.31		6.22	0.13	3.76	12.09	2.03	0.89	3.06	0.02	99.33			high Temperature, low SiO2		experimental numbers for this publication are just the order they are listed in the publication
Watson, 1980	14	ap dissolution	1200	0.0001	259200	3.07268e-12	1.78487	dry (1 atm)							62.28	2.11	15.08		3.64	0.05	2.67	9.24	1.87	1.25	2.03	0.18	100.22			high Temperature		experimental numbers for this publication are just the order they are listed in the publication
Watson, 1980	15	ap dissolution	1200	0.0001	259200	3.07268e-12	1.78487	dry (1 atm)							55.46	2.05	13.2		8.95	0.13	3.06	9.65	2.38	1.71	2.33	0.11	98.92			high Temperature		experimental numbers for this publication are just the order they are listed in the publication
Watson, 1980	16	ap dissolution	1200	0.0001	259200	3.07268e-12	1.78487	dry (1 atm)							43.43	1.52	12.92		8.44	0.13	5.48	19.3	2.39	0.15	5.96	0.14	99.72			high Temperature, low SiO2		experimental numbers for this publication are just the order they are listed in the publication
Watson, 1980	17	ap dissolution	1200	0.0001	259200	3.07268e-12	1.78487	dry (1 atm)							36.01	2.35	8.2		7.67	0.18	12.93	20.54	2.7	0.84	7.21	0.04	98.63			high Temperature, low SiO2		experimental numbers for this publication are just the order they are listed in the publication
Watson, 1980	18	ap dissolution	1200	0.0001	259200	3.07268e-12	1.78487	dry (1 atm)							35.97	2.54	9.27		9.32	0.19	12.67	21.01	1.04	0.18	7.54	0.02	99.71			high Temperature, low SiO2		experimental numbers for this publication are just the order they are listed in the publication
Watson, 1980	19	ap dissolution	1250	0.0001	259200	4.55644e-12	2.1735	dry (1 atm)							55.43	2.14	12.82		8.21	0.06	2.89	12.31	1.91	0.98	3.63	0.37	100.38			high Temperature		experimental numbers for this publication are just the order they are listed in the publication
Watson, 1980	20	ap dissolution	1250	0.0001	259200	4.55644e-12	2.1735	dry (1 atm)							49.38	1.99	11.88		10.49	0.1	2.05	15.37	2.44	1.48	4.45	0.07	99.61			high Temperature		experimental numbers for this publication are just the order they are listed in the publication
Watson, 1980	21	ap dissolution	1250	0.0001	259200	4.55644e-12	2.1735	dry (1 atm)							49.91	1.73	14.56		2.02	0.06	6.79	20.37	0.45	0.03	4.7	0.05	100.62			high Temperature		experimental numbers for this publication are just the order they are listed in the publication
Watson, 1980	22	ap dissolution	1250	0.0001	259200	4.55644e-12	2.1735	dry (1 atm)							43.95	1.52	12.9		10.13	0.07	5.5	17.96	1.21	0.08	6.18	0.09	99.5			high Temperature, low SiO2		experimental numbers for this publication are just the order they are listed in the publication
Watson, 1980	23	ap dissolution	1200	0.0001	259200	3.07268e-12	1.78487	dry (1 atm)							32.23	2.19	7.2		6.73	0.13	9.75	30.93	1.05	0.34	8.43	0.06	98.98			high Temperature, low SiO2		experimental numbers for this publication are just the order they are listed in the publication
Watson, 1980	24	ap dissolution	1200	0.0001	259200	3.07268e-12	1.78487	dry (1 atm)							46	1.59	14.5		8.72	0.13	6.33	15.51	2.63	0.13	3.85	0.06	99.39			high Temperature		experimental numbers for this publication are just the order they are listed in the publication
Watson, 1980	25	ap dissolution	1250	0.0001	259200	4.55644e-12	2.1735	dry (1 atm)							32.2	2.14	7.71		9.23	0.16	12.19	21.69	2.75	1.06	9	0.04	98.13			high Temperature, low SiO2		experimental numbers for this publication are just the order they are listed in the publication
Watson, 1980	26	ap dissolution	1250	0.0001	259200	4.55644e-12	2.1735	dry (1 atm)							58.21	0.64	15.71		4.36	0.05	1.56	11.76	2.13	4.06	1.89	0.05	100.37			high Temperature		experimental numbers for this publication are just the order they are listed in the publication
Watson, 1980	27	ap dissolution	1250	0.0001	259200	4.55644e-12	2.1735	dry (1 atm)							40.4	1.57	10.14		18.73	0.13	3.17	13.48	1.46	0.85	8.43	0.18	98.35			high Temperature, low SiO2, CaO/P2O5 ratio		experimental numbers for this publication are just the order they are listed in the publication
Watson, 1980	28	ap dissolution	1250	0.0001	259200	4.55644e-12	2.1735	dry (1 atm)							27.91	1.68	6.2		18.98	0.11	10.73	18.95	0.46	0.11	13.1	0.07	98.23			high Temperature, low SiO2, CaO/P2O5 ratio		experimental numbers for this publication are just the order they are listed in the publication
Watson, 1980	29	ap dissolution	1250	0.0001	259200	4.55644e-12	2.1735	dry (1 atm)							29.31	2	7.13		8.21	0.19	8.97	30.36	1.36	0.36	10.95	0.06	98.84			high Temperature, low SiO2		experimental numbers for this publication are just the order they are listed in the publication
Watson, 1980	30	ap dissolution	1250	0.0001	259200	4.55644e-12	2.1735	dry (1 atm)							48.22	1.95	12.22		9.68	0.11	1.27	18.66	2.09	1.52	3.77	0.05	99.49			high Temperature		experimental numbers for this publication are just the order they are listed in the publication
Watson, 1980	31	ap dissolution	1250	0.0001	259200	4.55644e-12	2.1735	dry (1 atm)							48.71	0.73	15.14		5.78	0.13	1.5	19.05	2.11	2.27	3.43	0.05	98.85			high Temperature		experimental numbers for this publication are just the order they are listed in the publication
Watson, 1980	32	ap dissolution	1250	0.0001	259200	4.55644e-12	2.1735	dry (1 atm)							29.77	2.03	8.14		8.95	0.19	7.55	30.71	1.98	0.38	10.6	0.11	100.3			high Temperature, low SiO2		experimental numbers for this publication are just the order they are listed in the publication
Watson, 1980	33	ap dissolution	1250	0.0001	259200	4.55644e-12	2.1735	dry (1 atm)							41.3	1.45	11.97		8	0.13	4.57	22.57	2.14	0.11	6.92	0.05	99.16			high Temperature, low SiO2		experimental numbers for this publication are just the order they are listed in the publication
Watson, 1980	34	ap dissolution	1250	0.0001	259200	4.55644e-12	2.1735	dry (1 atm)							35.71	1.77	10.81		9.87	0.14	5.57	26.69	1.36	0.3	8.1	0.07	100.32			high Temperature, low SiO2		experimental numbers for this publication are just the order they are listed in the publication
Watson, 1980	35	ap dissolution	1250	0.0001	259200	4.55644e-12	2.1735	dry (1 atm)							38.04	1.58	9.73		16.71	0.1	6.64	18.23	0.8	0.15	8.43	0.07	100.41			high Temperature, low SiO2, CaO/P2O5 ratio		experimental numbers for this publication are just the order they are listed in the publication
Watson, 1980	36	ap dissolution	1250	0.0001	259200	4.55644e-12	2.1735	dry (1 atm)							33.28	2.24	7.97		8.17	0.18	12.81	23.5	0.56	0.12	10.46	0.02	99.29			high Temperature, low SiO2		experimental numbers for this publication are just the order they are listed in the publication
Watson, 1980	37	ap dissolution	1250	0.0001	259200	4.55644e-12	2.1735	dry (1 atm)							37.55	2.49	10.11		5.09	0.13	12.06	22.16	1.21	0.24	8.87	0.09	99.91			high Temperature, low SiO2		experimental numbers for this publication are just the order they are listed in the publication
Watson, 1980	38	ap dissolution	1275	0.0001	259200	5.49585e-12	2.38707	dry (1 atm)							56.73	2	12.18		6.3	0.06	2.68	12.79	1.79	1.06	3.71	0.23	99.3			high Temperature		experimental numbers for this publication are just the order they are listed in the publication
Watson, 1980	39	ap dissolution	1275	0.0001	259200	5.49585e-12	2.38707	dry (1 atm)							34.2	2.34	7.84		5.69	0.15	12.8	24.38	0.96	0.32	11.11	0.11	99.79			high Temperature, low SiO2, CaO/P2O5 ratio		experimental numbers for this publication are just the order they are listed in the publication
Watson, 1980	40	ap dissolution	1275	0.0001	259200	5.49585e-12	2.38707	dry (1 atm)							48.09	1.96	11.39		10.19	0.15	1.95	17.3	2.23	1.6	5.21	0.09	100.07			high Temperature		experimental numbers for this publication are just the order they are listed in the publication
Watson, 1980	41	ap dissolution	1275	0.0001	259200	5.49585e-12	2.38707	dry (1 atm)							50.57	2.06	12.53		9.65	0.11	3.92	11.05	1.85	1.54	6.7	0.26	99.98			high Temperature, CaO/P2O5 ratio		experimental numbers for this publication are just the order they are listed in the publication
Watson, 1980	42	ap dissolution	1275	8	25200	5.49585e-12	0.7443	?							53.86	0.86	16.35		4.87		3.38	11.83	2.65	2.16	2.5	0.05	98.64			high Temperature		experimental numbers for this publication are just the order they are listed in the publication
Watson, 1980	43	ap dissolution	1275	8	14400	5.49585e-12	0.562638	?							52.67	0.86	15.55		6.37		3.4	10.01	3	2.29	3.18	0.11	97.33			high Temperature		experimental numbers for this publication are just the order they are listed in the publication
Watson, 1980	44	ap dissolution	1275	8	14400	5.49585e-12	0.562638	?							33.27	2.36	8.57		10.44		13.4	18.1	3.5	1.15	6.46	0.21	97.23			high Temperature, low SiO2		experimental numbers for this publication are just the order they are listed in the publication
Watson, 1980	45	ap dissolution	1300	8	14400	6.58958e-12	0.616084	?							44.3	1.51	13.65		8.02		6.4	16.81	2.19	0.11	5.59	0.06	98.58			high Temperature, low SiO2		experimental numbers for this publication are just the order they are listed in the publication
Watson, 1980	46	ap dissolution	1300	8	16200	6.58958e-12	0.653456	?							50.61	1.98	12.31		10.1		2.85	11.82	3.01	1.56	3.83	0.06	98.07			high Temperature		experimental numbers for this publication are just the order they are listed in the publication
Watson, 1980	47	ap dissolution	1300	8	14400	6.58958e-12	0.616084	?							52.35	0.86	15.46		6.09		3.94	11.18	2.72	1.99	4.04	0.11	98.63			high Temperature		experimental numbers for this publication are just the order they are listed in the publication
Watson, 1980	48	ap dissolution	1300	8	16200	6.58958e-12	0.653456	?							29.55	2.03	7.8		9.43		12.26	21.78	2.96	1.1	9.37	0.05	96.28			high Temperature, low SiO2		experimental numbers for this publication are just the order they are listed in the publication
Watson, 1980	49	ap dissolution	1300	12	61200	6.58958e-12	1.27009	?							47.99	2.72	11.78		9.55	0.11	1.47	17.34	2.5	1.31	4.34	0.23	99.11			high Temperature		experimental numbers for this publication are just the order they are listed in the publication
Watson, 1980	50	ap dissolution	1300	12	68400	6.58958e-12	1.34272	?							54.07	1.01	16.22		5.19	0.11	1.68	14.28	2.77	1.99	3.26	0.35	100.55			high Temperature		experimental numbers for this publication are just the order they are listed in the publication
Watson, 1980	51	ap dissolution	1300	12	82800	6.58958e-12	1.47732	?							46.22	1.81	14.46		6.46	0.15	2.22	20.74	2.73	0.17	3.39	0.2	98.35			high Temperature		experimental numbers for this publication are just the order they are listed in the publication
Watson, 1980	52	ap dissolution	1300	14	9000	6.58958e-12	0.487057	?							44.94	1.61	14.43		8.29		6.29	16.35	2.9	0.17	5.26	0.36	100.24			high Temperature, low SiO2		experimental numbers for this publication are just the order they are listed in the publication
Watson, 1980	53	ap dissolution	1300	14	9000	6.58958e-12	0.487057	?							50.95	2.04	12.67		10.05		3.97	11.69	3.05	1.41	3.94	0.09	99.86			high Temperature		experimental numbers for this publication are just the order they are listed in the publication
Watson, 1980	54	ap dissolution	1300	14	9000	6.58958e-12	0.487057	?							51.14	0.79	15.67		5.34		5.12	12.22	2.69	1.88	4.36	0.37	99.21			high Temperature		experimental numbers for this publication are just the order they are listed in the publication
Watson, 1980	55	ap dissolution	1300	14	9000	6.58958e-12	0.487057	?							32.55	2.51	8.65		10.74		11.78	20.32	3.57	1.29	8.04	0.28	99.45			high Temperature, low SiO2		experimental numbers for this publication are just the order they are listed in the publication
Watson, 1980	56	ap dissolution	1300	14	9000	6.58958e-12	0.487057	?							50.54	2.14	12.62		9.72		4.21	10.35	3.07	1.57	5.74	0.33	99.96			high Temperature, CaO/P2O5 ratio		experimental numbers for this publication are just the order they are listed in the publication
Watson, 1980	57	ap dissolution	1300	14	9000	6.58958e-12	0.487057	?							31.19	2.32	8.39		10.3		13.41	17.32	3.44	1.22	11.74	0.71	99.33			high Temperature, low SiO2, CaO/P2O5 ratio		experimental numbers for this publication are just the order they are listed in the publication
Watson, 1980	58	ap dissolution	1300	14	5400	6.58958e-12	0.377273	?							39.88	1.74	9.96		8.34		10.13	15.16	2.29	1	8.28	0.51	96.68			high Temperature, low SiO2, CaO/P2O5 ratio		experimental numbers for this publication are just the order they are listed in the publication
Watson, 1980	59	ap dissolution	1300	14	5400	6.58958e-12	0.377273	?							35.92	1.29	11.2		6.81		14.25	17.49	2.09	0.12	8.05	0.5	97.22			high Temperature, low SiO2, CaO/P2O5 ratio		experimental numbers for this publication are just the order they are listed in the publication
Watson, 1980	60	ap dissolution	1300	14	5400	6.58958e-12	0.377273	?							25.72	1.87	6.47		8.41		17.39	22.03	2.87	0.98	11.09	0.15	96.83			high Temperature, low SiO2, CaO/P2O5 ratio		experimental numbers for this publication are just the order they are listed in the publication
Watson, 1980	61	ap dissolution	1300	14	5400	6.58958e-12	0.377273	?							53.15	0.88	16.35		7		4.27	11.41	3.08	2.07	4.15	0.38	102.36			high Temperature		experimental numbers for this publication are just the order they are listed in the publication
Watson, 1980	62	ap dissolution	1300	14	5400	6.58958e-12	0.377273	?							50.62	1.96	12.64		8.99		5.91	11.37	2.63	1.59	5.14	0.03	100.85			high Temperature		experimental numbers for this publication are just the order they are listed in the publication
Watson, 1980	63	ap dissolution	1300	14	5400	6.58958e-12	0.377273	?							34.35	2.56	9.51		11.55		9.92	19.48	4.9	1.03	6.3	0.07	99.6			high Temperature, low SiO2		experimental numbers for this publication are just the order they are listed in the publication
Watson, 1980	64	ap dissolution	1300	14	100800	6.58958e-12	1.63001	?							49.09	1.99	12.65		10.79		2.96	12.95	2.94	1.52	5.6	0.12	100.49			high Temperature		experimental numbers for this publication are just the order they are listed in the publication
Watson, 1980	65	ap dissolution	1350	12	7200	9.31575e-12	0.517971	?							51.06	1.95	12.28		9.41		3.19	12.87	2.74	1.43	4.35	0.19	99.28			high Temperature		experimental numbers for this publication are just the order they are listed in the publication
Watson, 1980	66	ap dissolution	1350	12	7200	9.31575e-12	0.517971	?							42.17	1.38	12.88		6.14		7.89	18.82	2.17	0.13	6.74	0.18	98.32			high Temperature, low SiO2		experimental numbers for this publication are just the order they are listed in the publication
Watson, 1980	67	ap dissolution	1350	12	7200	9.31575e-12	0.517971	?							30.93	2.14	7.32		9.14		13.31	21.75	3.07	1.14	9.73	0.1	98.53			high Temperature, low SiO2		experimental numbers for this publication are just the order they are listed in the publication
Watson, 1980	68	ap dissolution	1300	17	102600	6.58958e-12	1.64449	?							48.68	2.67	12		8.72	0.12	1.4	17.44	2.75	1.3	3.98	0.02	99.07			high Temperature		experimental numbers for this publication are just the order they are listed in the publication
Watson, 1980	69	ap dissolution	1350	17	84600	9.31575e-12	1.77551	?							41.65	1.42	13.19		7.89	0.15	5.11	20.34	2.32	0.12	6.84	0.24	99.02			high Temperature, low SiO2		experimental numbers for this publication are just the order they are listed in the publication
Watson, 1980	70	ap dissolution	1350	17	66600	9.31575e-12	1.57535	?							27.7	1.01	5.57		8.74		14.62	23.45	2.3	0.79	15.19	0.11	99.97			high Temperature, low SiO2, CaO/P2O5 ratio		experimental numbers for this publication are just the order they are listed in the publication
Watson, 1980	71	ap dissolution	1350	17	72000	9.31575e-12	1.63797	?							40.38	2.08	11.83		8.66		2.39	14.88	2.75	1.31	6.29	0.11	99.57			high Temperature, low SiO2		experimental numbers for this publication are just the order they are listed in the publication
Watson, 1980	72	ap dissolution	1350	25	68400	9.31575e-12	1.59649	?							50.57	1.93	13.03		10.44		3.17	12.65	3.29	1.41	4.98	0.04	101.43			high Temperature, high Pressure		experimental numbers for this publication are just the order they are listed in the publication
Watson, 1980	73	ap dissolution	1350	25	68400	9.31575e-12	1.59649	?							44.46	1.53	13.95		8.46		6.21	16.95	2.7	0.18	6.04	0.11	100.4			high Temperature, low SiO2		experimental numbers for this publication are just the order they are listed in the publication
Watson, 1980	74	ap dissolution	1350	17	79200	9.31575e-12	1.71791	?							59.43	0.73	15.58		4.36	0.06	2.29	8.72	2.48	4.36	2.99	0.1	100.99			high Temperature		experimental numbers for this publication are just the order they are listed in the publication
Watson, 1980	75	ap dissolution	1350	17	91800	9.31575e-12	1.84952	?							46.69	1.56	16.55		8.2	0.13	2.14	15.53	2.99	1.37	4.81	0.35	99.97			high Temperature		experimental numbers for this publication are just the order they are listed in the publication
Watson, 1980	76	ap dissolution	1350	17	90000	9.31575e-12	1.8313	?							26.24	0.67	3.1		10.67	0.2	17.28	25	1.71	0.33	12.05	0.65	97.23			high Temperature, low SiO2, CaO/P2O5 ratio		experimental numbers for this publication are just the order they are listed in the publication
Watson, 1980	77	ap dissolution	1350	17	79200	9.31575e-12	1.71791	?							45.04	1.31	18.49		3.29	0.08	2.84	21.13	2.47	0.13	5.74	0.2	100.53			high Temperature, low SiO2		experimental numbers for this publication are just the order they are listed in the publication
Watson, 1980	78	ap dissolution	1350	25	68400	9.31575e-12	1.59649	?							52	0.85	15.9		6.05		3.6	11.85	3.05	2.31	4.75	0.33	100.36			high Temperature, high Pressure		experimental numbers for this publication are just the order they are listed in the publication
Watson & Green, 1981	811b	REE partitioning	1080	8	17280	1.0599e-12	0.270666	5.6			1	1	?	1	40.13	1.89	13.18		8.29	0.15	7.42	11.22	3.4	1.6	3.25	0.18	90.53			low SiO2
Watson & Green, 1981	815b	REE partitioning	1080	20	13680	1.0599e-12	0.240827	9.9			1	1	?	1	40	1.88	13.02		8.53		7.37	11.92	3.4	1.6	3.57	0.11	91.41			low SiO2
Watson & Green, 1981	818b	REE partitioning	1080	7.5	15480	1.0599e-12	0.256181	5			1	1	?	1	40.63	2.09	13.25		8.58		8.12	11.29	3.2	1.6	3.16	0.23	91.92			low SiO2
Watson & Green, 1981	818b	REE partitioning	1080	7.5	15480	1.0599e-12	0.256181	5.9			1	1	1	1	38.42	2.03	12.8		10.37		8.04	11.74	3.1	1.5	3.65	0.15	91.65			low SiO2
Watson & Green, 1981	823g	REE partitioning	1080	20	10800	1.0599e-12	0.21398	10.2			1	1	?	1	67.7	0.23	13.04		1.71		0.39	2.53	4	3	0.29	0.2	92.89			Outlier experiment
Weber & Castro, 2017	H3-2	eq xtal	850	1	428400	7.29767e-14	0.353628	sat	gl pl, fa, cpx, ilm, mt, ap, zrc		1	1	1	1	71.66	0.198	14.5		3.05	0.118	0.188	1.99	5.6	2.54	0.054	0.028	96.92	4.27	magmasat	Excluded publication
Weber & Castro, 2017	H3-3	eq xtal	850	2	338400	7.29767e-14	0.314295	sat	gl pl, cpx, fa, ap, ilm, mt, zrc		1	1	1	1	69.83	0.229	15.42		3.23	0.131	0.235	2.56	6.01	2.2	0.045	0.019	95.5	6.67	magmasat	Excluded publication
Weber & Castro, 2017	H3-5	eq xtal	900	1	691200	1.42748e-13	0.628228	sat	gl cpx, fa, ap, mt, zrc		1	1	1	1	70.75	0.329	15.04		2.53	0.153	0.298	2.43	5.95	2.36	0.05	0.027	97.71	4.26	magmasat	Excluded publication
Weber & Castro, 2017	H3-6	eq xtal	900	0.5	496800	1.42748e-13	0.532607	sat	gl pl, cpx, fa, ap, ilm, mt, zrc		1	1	1	1	71.93	0.265	13.77		3.39	0.161	0.229	1.78	5.61	2.7	0.034	0.017	98.56	2.74	magmasat	Excluded publication
Weber & Castro, 2017	H3-8	eq xtal	850	1.5	1112400	7.29767e-14	0.56984	sat	gl pl, cpx, fa, ap, ilm, mt, zrc		1	1	1	1	72.15	0.225	15.32		2.42	0.112	0.197	2.43	4.63	2.34	0.051	0.025	93.47	5.41	magmasat	Excluded publication
Weber & Castro, 2017	H3-10	eq xtal	950	1	248400	2.64324e-13	0.512476	sat	gl ap, ilm, zrc		1	1	1	1	69.89	0.273	15.25		2.83	0.131	0.233	2.29	6.31	2.61	0.044	0.023	98.65	4.23	magmasat	Excluded publication
Weber & Castro, 2017	H3-11	eq xtal	975	0.5	252000	3.53085e-13	0.596582	sat	gl pl, ap, ilm, zrc		1	1	1	1	71	0.276	15.07		2.1	0.108	0.237	2.44	6.78	2.37	0.059	0.032	100.2	2.74	magmasat	Excluded publication
Weber & Castro, 2017	H3-12	eq xtal	875	2	252000	1.02814e-13	0.321926	sat	gl fa, ap, ilm, zrc		1	1	1	1	70.46	0.256	15.4		3.28	0.14	0.227	2.31	5.09	2.6	0.046	0.024	95.18	6.53	magmasat	Excluded publication
Weber & Castro, 2017	HR6	eq xtal	800	1	597600	3.50465e-14	0.289439	sat	gl pl, cpx, fa, ap, ilm, mt, zrc		1	1	1	1	77.22	0.088	13.45		1.81	0.101	0.077	1.23	3.79	2.06	0.01	0.007	91.83	4.24	magmasat	Excluded publication
Weber & Castro, 2017	HR5a	eq xtal	850	1.25	590400	7.29767e-14	0.415141	sat	gl pl, cpx, fa, ap, ilm, mt, zrc		1	1	1	1	74.31	0.183	14.88		2.87	0.13	0.198	2.16	3.48	1.66	0.014	0.011	93.44	4.76	magmasat	Excluded publication
Weber & Castro, 2017	HR5a_rev	eq xtal	875	1.5	428400	1.02814e-13	0.41974	sat	gl fa, ap, mt		1	1	1	1	74.32	0.271	15.88		2.14	0.085	0.146	2.79	2.6	1.62	0.034	0.021	91.48	5.26	magmasat	Excluded publication
Weber & Castro, 2017	HR5b_rev	eq xtal	900	1.5	590400	1.42748e-13	0.580616	sat	gl ap, zrc		1	1	1	1	73.63	0.307	15.71		3.1	0.125	0.244	2.69	2.53	1.52	0.033	0.012	91.83	5.24	magmasat	Excluded publication
Wolf & London, 1994	HG-46	apatite dissolution	750	2	2844000	1.56665e-14	0.422164	sat	gl, ap		1	1	0	0	69.48		13.49					0.27	4.66	3.58	0.13	0	91.27			CaO/P2O5 ratio
Wolf & London, 1994	HG-47	apatite dissolution	750	2	2844000	1.56665e-14	0.422164	sat	gl, ap		1	1	0	0	68.31		14.22					0.43	4.49	3.61	0.28	0.01	91.27			CaO/P2O5 ratio
Wolf & London, 1994	HG-48	apatite dissolution	750	2	2844000	1.56665e-14	0.422164	sat	gl, pl, ap		1	1	0	0	67.52		14.37					0.5	4.44	3.61	0.43	0.01	91.44			CaO/P2O5 ratio
Wolf & London, 1994	HG-49	apatite dissolution	750	2	2844000	1.56665e-14	0.422164	sat	gl, pl, ap		1	1	0	0	67.65		14.71					0.62	4.23	3.67	0.61	0.01	91.29			CaO/P2O5 ratio
Wolf & London, 1994	HG-51	apatite dissolution	750	2	9064800	1.56665e-14	0.753694	sat	gl, pl, ap		1	1	0	0	67.43		14.98					0.34	4.73	4.02	0.33	0.02	91.92			CaO/P2O5 ratio
Wolf & London, 1994	HG-41	apatite dissolution	750	2	2592000	1.56665e-14	0.403026	sat	gl, pl, ap		1	1	0	0	70.69		13.18					0.1	4.5	3.59	0.06	0.01	92.12			CaO/P2O5 ratio
Wolf & London, 1994	HG-42	apatite dissolution	750	2	2592000	1.56665e-14	0.403026	sat	gl, pl, ap		1	1	0	0	70.16		13.81					0.18	4.51	3.79	0.13	0.01	92.57			CaO/P2O5 ratio
Wolf & London, 1994	HG-43	apatite dissolution	750	2	2588400	1.56665e-14	0.402746	sat	gl, pl, ap		1	1	0	0	69.83		14.03					0.29	4.28	3.75	0.25	0.01	92.43			CaO/P2O5 ratio
Wolf & London, 1994	HG-44	apatite dissolution	750	2	2588400	1.56665e-14	0.402746	sat	gl, pl, ap		1	1	0	0	69.05		14.26					0.39	4.2	3.71	0.4	0	92.01			CaO/P2O5 ratio
Wolf & London, 1994	HG-32	apatite dissolution	750	2	2656800	1.56665e-14	0.408033	sat	gl, pl, ap		1	1	0	0	67.61		14.83					0.54	4.19	3.63	0.57	0.02	91.47			CaO/P2O5 ratio
Wolf & London, 1994	HG-33	apatite dissolution	750	2	3780000	1.56665e-14	0.486701	sat	gl, pl, ap		1	1	0	0	66.91		14.9					0.59	4.15	3.57	0.54	0.01	90.76			CaO/P2O5 ratio
Xiong et al., 2009	Ts-8	eq xtal	925	25	691200	1.95499e-13	0.735198	14.16	gl, cpx, grt, rt, ap		1	0	0	0	57.91	0.41	16.52		0.88	0.03	0.64	1.52	6.3	3.76	0.46	0.03	87.92	13.8931	mass balance(?)	high Pressure

## Sheet: nonApatiteData
Reference	ExpNum	expType	T	P (kbar)	duration(s)	diffusivity (basalt)	Diffusive length scale (basalt, mm)	H2O(bulk)	fO2	assemblage	meltFrac	SiO2	TiO2	Al2O3	Cr2O3	FeO	MnO	MgO	CaO	Na2O	K2O	P2O5	P2O5(error_1sig)	total
Tollari06	6-sc4-b5	xtal, excess P (whitlockite!!)	1055	0.0001		8.28795e-13	0	dry	QFM-1.51	Wht, Gl, Pl, Ilm, Cpx	60	51.01	3.62	10.51		16.95		2.86	8.65	1.95	0.77	3.06	0.25	99.38
Tollari06	6-sc4-b10	xtal, excess P (whitlockite!!)	1055	0.0001		8.28795e-13	0	dry	QFM-1.51	Wht, Gl, Pl, Mt, Ilm, Qtz, LoCaPx	25	69.19	1.39	13.2		6.17		1.53	2.79	1.08	1.71	1.44	0.14	98.49
Tollari06	6-sc4-85	xtal, excess P (whitlockite!!)	1055	0.0001		8.28795e-13	0	dry	QFM-1.51	Wht, Gl, Pl, Ilm, Psd, Cpx	15	72.31	2.02	11.72		4.62		0.9	3.28	0.75	1.24	0.7	0.37	97.54
Tollari06	6-sc4-810	xtal, excess P (whitlockite!!)	1055	0.0001		8.28795e-13	0	dry	QFM-1.51	Wht, Gl, Pl, Mt, Psd, Qtz, LoCaPx	25	71.73	0.95	12.96		3.21		1.12	2.27	1.2	1.35	1.63	0.41	96.42
Tollari06	7-sc4-b5	xtal, excess P (whitlockite!!)	1032	0.0001		6.55484e-13	0	dry	QFM-0.57	Wht, Gl, Pl, Ilm, Cpx	35	67.2	1.43	11.46		9.21		0.77	3.98	1.24	1.99	0.7	0.21	97.98
Tollari06	7-sc4-b10	xtal, excess P (whitlockite!!)	1032	0.0001		6.55484e-13	0	dry	QFM-0.57	Wht, Gl, Pl, Mt, Ilm, Qtz, Cpx	5	71.86	0.99	12.85		4.32		0.78	1.43	0.76	2.54	1.22	0.13	96.75
Tollari06	7-sc4-85	xtal, excess P (whitlockite!!)	1032	0.0001		6.55484e-13	0	dry	QFM-0.57	Wht, Gl, Pl, Mt, Ilm, Qtz, Cpx	14	75.96	1.57	10.85		0.57		0.31	2.74	1.27	0.81	1.17	0.98	95.25
Tollari06	7-sc4-810	xtal, excess P (whitlockite!!)	1032	0.0001		6.55484e-13	0	dry	QFM-0.57	Wht, Gl, Pl, Mt, Ilm, Qtz, LoCaPx, Stan	30	71.83	0.78	12.14		2.6		1.35	2.34	1.05	1.82	2.17	0.54	96.09
Tollari06	2-sc4-b5	xtal, excess P (whitlockite!!)	1054	0.0001		8.20523e-13	0	dry	QFM-0.51	Wht,Gl	95	47.66	4.62	11.18		14.65		4.69	10.17	2.12	0.52	4.63	0.1	100.24
Tollari06	2-sc4-b10	xtal, excess P (whitlockite!!)	1054	0.0001		8.20523e-13	0	dry	QFM-0.51	Wht, Gl, Mt, Ilm, Qtz	35	60.28	1.86	13.46		8.53		3.51	5.01	2.33	0.63	3.88	0.64	99.49
Tollari06	2-sc4-85	xtal, excess P (whitlockite!!)	1054	0.0001		8.20523e-13	0	dry	QFM-0.51	Wht, Gl, Pl, Ilm, Psd, Cpx	25	66.52	2.92	11.91		7.11		1.8	5.11	2.14	1.01	1.19	0.15	99.71
Tollari06	2-sc4-810	xtal, excess P (whitlockite!!)	1054	0.0001		8.20523e-13	0	dry	QFM-0.51	Wht, Gl, Pl, Mt, Ilm	10	69.98	1.07	11.89		4.27		2.77	2.9	0.84	1.18	2.27	0.94	97.17
Tollari06	3-sc4-b5	xtal, excess P (whitlockite!!)	1075	0.0001		1.00976e-12	0	dry	QFM-0.47	Wht, Gl, Pl	80	46.65	4.81	10.85		15.42		4.95	10.05	2.12	0.51	4.36	0.07	99.71
Tollari06	3-sc4-b10	xtal, excess P (whitlockite!!)	1075	0.0001		1.00976e-12	0	dry	QFM-0.47	Wht, Gl, Pl, Mt, Qtz	15	66.62	1.08	12.57		4.35		2.25	2.79	0.84	1.43	1.85	0.59	93.78
Tollari06	3-sc4-85	xtal, excess P (whitlockite!!)	1075	0.0001		1.00976e-12	0	dry	QFM-0.47	Wht, Gl, Pl, Psd, Cpx	36	60	2.69	11.73		8.13		2.28	5.71	2.06	0.88	1.44	0.26	94.93
Tollari06	3-sc4-810	xtal, excess P (whitlockite!!)	1075	0.0001		1.00976e-12	0	dry	QFM-0.47	Wht, Gl, Pl, Mt, Ilm, Qtz	6	67.41	1.02	12.51		3.9		2.51	2.85	2.1	1.23	1.78	0.36	95.32
Tollari06	4-sc4-b5	xtal, excess P (whitlockite!!)	1056	0.0001		8.37138e-13	0	dry	QFM+0.54	Wht, Gl, Pl, Ilm, Cpx	65	48.98	4.38	11.08		15.43		4.32	9.23	2.09	0.64	3.8	0.36	99.94
Tollari06	4-sc4-bl0	xtal, excess P (whitlockite!!)	1056	0.0001		8.37138e-13	0	dry	QFM+0.54	Wht, Gl, Pl, Mt, Ilm, Qtz	29	61.22	1.96	13.36		9.33		2.61	4.45	1.52	1.26	3.09	0.31	98.8
Tollari06	4-sc4-85	xtal, excess P (whitlockite!!)	1056	0.0001		8.37138e-13	0	dry	QFM+0.54	Wht, Gl, Pl, Ilm, Qtz, Cpx	30	68.27	1.7	11.62		5.47		0.99	3.14	1.73	1.5	0.52	0.08	94.95
Tollari06	4-sc4-810	xtal, excess P (whitlockite!!)	1056	0.0001		8.37138e-13	0	dry	QFM+0.54	Wht, Gl, Pl, Mt, Ilm, Cpx, Stan	9	67.95	1.06	12.05		3.66		1.37	2.57	1	1.36	1.93	1.41	92.95
Tollari06	5-sc4-b5	xtal, excess P (whitlockite!!)	1056	0.0001		8.37138e-13	0	dry	QFM+1.58	Wht, Gl, Pl, Mt, Ilm, Qtz, Cpx	10	65.09	1.24	11.75		4.93		0.91	3.06	0.71	1.89	0.51	0.08	90.09
Tollari06	5-sc4-b10	xtal, excess P (whitlockite!!)	1056	0.0001		8.37138e-13	0	dry	QFM+1.58	Wht, Gl, Pl, Mt, Ilm, Qtz, Cpx, Stan	10	71.59	0.76	12.75		4.09		1.69	2.17	0.88	1.93	1.31	0.57	97.17
Tollari06	5-sc4-85	xtal, excess P (whitlockite!!)	1056	0.0001		8.37138e-13	0	dry	QFM+1.58	Wht, Gl, Pl, Mt, Psd, Qtz, Cpx	7	74.34	1.12	11.62		2.6		0.84	2.01	0.56	1.15	0.63	0.47	94.87
Tollari06	5-sc4-810	xtal, excess P (whitlockite!!)	1056	0.0001		8.37138e-13	0	dry	QFM+1.58	Wht, Gl, Pl, Mt, Ilm, Qtz, Cpx, Stan	10	72.18	0.93	12.47		3.16		1.42	2.55	0.94	1.41	2.35	0.8	97.4
Tollari06	8-sc4-b5	xtal, excess P (whitlockite!!)	1055	0.0001		8.28795e-13	0	dry	QFM+5.34	Wht, Gl, Pl, Mt, Ilm, Qtz, Cpx	5	74.75	1.2	11.61		2.99		1.3	2.54	1.28	1.64	0.61	0.37	97.91
Sha00	N1-GL12	excess P (either whitlockite or apatite)	1200	0.0001		3.07268e-12	0	dry				69.99	0.09	12.65		1.05	0.09	2.79	5.03	3.2	4.39	0.39	0.03	99.57
Sha00	N2-GL12	excess P (either whitlockite or apatite)	1200	0.0001		3.07268e-12	0	dry				61.73	0.1	11.97		1.33	0.09	6.06	10.07	2.94	2.77	2.59	0.03	99.53
Sha00	N3-GL12	excess P (either whitlockite or apatite)	1200	0.0001		3.07268e-12	0	dry				64.08	0.1	13.41		1.29	0.09	4.5	7.39	2.23	5.4	1.45	0.07	99.77
Sha00	N4-GL12	excess P (either whitlockite or apatite)	1200	0.0001		3.07268e-12	0	dry				63.39	0.24	11.91		2.24	0.09	5.17	9.2	1.87	3.96	2.08	0.05	100.03
Sha00	N5-GL12	excess P (either whitlockite or apatite)	1200	0.0001		3.07268e-12	0	dry				59.38	0.3	12.69		3.27	0.1	5.35	11.13	2.06	2.99	2.61	0.04	99.78
Sha00	N6-GL12	excess P (either whitlockite or apatite)	1200	0.0001		3.07268e-12	0	dry				54.6	0.41	12.58		4.23	0.1	6.22	13.62	1.84	2.26	3.85	0.15	99.59
Sha00	N7-GL12	excess P (either whitlockite or apatite)	1200	0.0001		3.07268e-12	0	dry				53.01	0.51	13.1		4.41	0.1	6.61	14.19	1.86	2.41	4.06	0.02	100.15
Sha00	N8-GL12	excess P (either whitlockite or apatite)	1200	0.0001		3.07268e-12	0	dry				50.82	0.69	13.73		4.78	0.1	6.51	14.34	2.33	2.74	4.48	0.03	100.4
Sha00	N9-GL12	excess P (either whitlockite or apatite)	1200	0.0001		3.07268e-12	0	dry				49.68	0.67	13.53		5.16	0.1	6.52	14.48	2.24	3.08	4.59	0.15	99.92
Sha00	N10-GL12	excess P (either whitlockite or apatite)	1200	0.0001		3.07268e-12	0	dry				44.36	0.42	13.11		5.01	0.12	8.58	17.78	2.83	1.11	6.66	0.2	99.92
Sha00	N11-GL12	excess P (either whitlockite or apatite)	1200	0.0001		3.07268e-12	0	dry				44.3	0.81	15.05		7.17	0.1	7.02	16.71	2.5	1.8	5.73	0.1	99.78
Sha00	18274-GL1	excess P (either whitlockite or apatite)	1250	0.0001		4.55644e-12	0	dry				44.33	1.02	17.51		7.5	0.11	1.83	15.21	2.05	6.94	3.43	0.07	99.9
Sha00	18281-GL1	excess P (either whitlockite or apatite)	1250	0.0001		4.55644e-12	0	dry				35.06	2.09	10.35		7.23	0.1	6.22	24.19	2.24	2.8	8.97	0.44	99.24
Sha00	18181-GL1	excess P (either whitlockite or apatite)	1250	0.0001		4.55644e-12	0	dry				65.45	0.4	14.68		2.79	0.08	0.13	7.43	1.53	5.93	0.49	0.09	98.9
Sha00	18182-GL1	excess P (either whitlockite or apatite)	1250	0.0001		4.55644e-12	0	dry				55.52	1.12	19.04		2.85	0.08	0.09	8.83	3.99	6.86	1.13	0.05	99.52
Sha00	16506-GL1	excess P (either whitlockite or apatite)	1250	0.0001		4.55644e-12	0	dry				37.58	1.52	11.74		9.01	0.09	6.56	20.57	1.87	1.21	8.44	0.05	98.62
Sha00	18234-GL1	excess P (either whitlockite or apatite)	1250	0.0001		4.55644e-12	0	dry				35.84	2.14	10.77		9.14	0.09	7.24	22.49	1.59	0.94	9.16	0.09	99.4
Sha00	18045-GL1	excess P (either whitlockite or apatite)	1250	0.0001		4.55644e-12	0	dry				68.09	0.16	15.49		1.53	0.09	0.09	5.28	2.86	6.73	0.13	0.01	100.45
Sha00	18244-GL1	excess P (either whitlockite or apatite)	1250	0.0001		4.55644e-12	0	dry				42.62	0.89	14.07		7.66	0.09	5.49	20.09	1.77	0.74	7.05	0.03	100.46
Sha00	N1-GL13	excess P (either whitlockite or apatite)	1300	0.0001		6.58958e-12	0	dry				74.21	0.1	12.73		1.15	0.08	0.08	5.25	2.88	4.03	0.09	0.01	100.32
Sha00	N2-GL13	excess P (either whitlockite or apatite)	1300	0.0001		6.58958e-12	0	dry				71.69	0.11	13.99		1.12	0.08	0.08	6.65	3.19	3.11	0.32	0.07	100.36
Sha00	N3-GL13	excess P (either whitlockite or apatite)	1300	0.0001		6.58958e-12	0	dry				70.64	0.18	14.84		1.06	0.08	0.08	5.31	6.77	5.55	0.3	0.14	100.15
Sha00	N4-GL13	excess P (either whitlockite or apatite)	1300	0.0001		6.58958e-12	0	dry				71.91	0.2	12.68		1.86	0.08	0.08	6.8	1.83	4.13	0.33	0.07	99.72
Sha00	N5-GL13	excess P (either whitlockite or apatite)	1300	0.0001		6.58958e-12	0	dry				65.54	0.42	13.67		3.41	0.08	0.58	10.26	2.07	3.02	1.43	0.09	100.06
Sha00	N6-GL13	excess P (either whitlockite or apatite)	1300	0.0001		6.58958e-12	0	dry				61.04	0.45	13.93		4.05	0.08	1.04	12.53	1.92	2.32	2.54	0.08	99.82
Sha00	N7-GL13	excess P (either whitlockite or apatite)	1300	0.0001		6.58958e-12	0	dry				58.37	0.68	14.81		4.69	0.08	0.69	13.37	1.98	2.61	2.59	0.07	99.78
Sha00	N8-GL13	excess P (either whitlockite or apatite)	1300	0.0001		6.58958e-12	0	dry				55.25	0.69	15.06		5.3	0.09	0.94	14.44	2.23	2.71	3.37	0.07	99.98
Sha00	N9-GL13	excess P (either whitlockite or apatite)	1300	0.0001		6.58958e-12	0	dry				52.1	0.83	14.68		5.93	0.09	1.61	15.83	2.2	2.64	4.35	0.08	100.15
Sha00	N10-GL13	excess P (either whitlockite or apatite)	1300	0.0001		6.58958e-12	0	dry				48.24	0.59	14.88		5.78	0.1	2.76	17.92	3	1.28	5.72	0.17	100.22
Sha00	N11-GL13	excess P (either whitlockite or apatite)	1300	0.0001		6.58958e-12	0	dry				47.46	0.89	16.1		6.42	0.09	1.89	17.77	2.58	1.68	5.58	0.08	100.36
Sha00	TI2-GL1B	excess P (either whitlockite or apatite)	1300	0.0001		6.58958e-12	0	dry				37.35	3.52	12.04		6.97	0.09	4.99	21.62	1.37	0.46	10.05	0.31	98.46
Sha00	TI4-GL1	excess P (either whitlockite or apatite)	1300	0.0001		6.58958e-12	0	dry				36.03	5.78	11.63		6.45	0.09	4.33	21.57	1.55	0.59	10.45	0.47	98.48
Sha00	TI6GL1A	excess P (either whitlockite or apatite)	1300	0.0001		6.58958e-12	0	dry				34.21	7.99	11.13		6.16	0.1	4.53	21.88	1.53	0.48	11.1	0.35	99.08
Sha00	TI8-GL1	excess P (either whitlockite or apatite)	1300	0.0001		6.58958e-12	0	dry				33.42	9.84	10.86		5.65	0.11	4.08	22.31	1.35	0.56	11.59	0.81	99.74
Sha00	TI10-GL1	excess P (either whitlockite or apatite)	1300	0.0001		6.58958e-12	0	dry				31.38	12.63	10.18		5.63	0.09	4.09	22.54	1.21	0.44	12.41	0.29	100.6
Sha00	TI12-GL1B	excess P (either whitlockite or apatite)	1300	0.0001		6.58958e-12	0	dry				29.5	14.78	9.55		5.36	0.11	3.93	21.81	1.13	0.44	12.09	0.22	98.71
Sha00	16506-GL5	excess P (either whitlockite or apatite)	1300	0.0001		6.58958e-12	0	dry				35.1	1.46	11.08		8.1	0.1	6.33	23.37	1.9	0.98	11.51	0.65	99.92
Sha00	18234-GL4	excess P (either whitlockite or apatite)	1300	0.0001		6.58958e-12	0	dry				32.93	2.04	9.68		8.51	0.09	6.6	25.21	1.63	0.78	12.36	0.28	99.83
Sha00	18244-GL1	excess P (either whitlockite or apatite)	1300	0.0001		6.58958e-12	0	dry				40.13	0.84	13.12		7.2	0.09	4.81	22.38	1.67	0.66	9.45	0.11	100.35
Sha00	18274-GL1	excess P (either whitlockite or apatite)	1300	0.0001		6.58958e-12	0	dry				42.42	1.01	16.49		7.16	0.09	2.04	17.89	2.18	5.7	5.79	0.07	100.77
Sha00	18281-GL1	excess P (either whitlockite or apatite)	1300	0.0001		6.58958e-12	0	dry				32.47	1.89	9.5		6.47	0.1	5.76	26.89	2.15	2.17	12.48	0.07	99.85
Sha00	19981-GL1	excess P (either whitlockite or apatite)	1300	0.0001		6.58958e-12	0	dry				35.19	1.68	11.08		7.75	0.09	6.5	23.11	1.86	1.27	11.38	0.34	99.9
Sha00	18181-GL1	excess P (either whitlockite or apatite)	1300	0.0001		6.58958e-12	0	dry				64.36	0.5	15.43		2.99	0.09	0.4	8.12	1.89	5.39	1.33	0.08	100.5
Sha00	18104-GL1	excess P (either whitlockite or apatite)	1300	0.0001		6.58958e-12	0	dry				67.83	0.7	17.2		1	0.08	0.25	5.96	4.35	0.15	1.2	0.08	98.71
Sha00	6735-GL1	excess P (either whitlockite or apatite)	1300	0.0001		6.58958e-12	0	dry				52.28	0.99	21.63		1.3	0.09	0.09	15.13	5	1.05	3.72	0.48	101.26
Sha00	18182-GL1	excess P (either whitlockite or apatite)	1300	0.0001		6.58958e-12	0	dry				54.68	0.82	18.83		2.94	0.09	0.09	9.98	3.98	6.07	2.27	0.06	99.75
McCubbin2015	Q1.022	excess P (halogen partitioning)	995	10	95400	4.41473e-13	0.410446	?		gl, merillite, px, qtz, pl, ilm		23.0365	2.443	7.87528	0.023998	30.1713	0.859406	4.66943	9.03144	0.695215		18.7029		97.6035
VanderAuwera1998	VB-6	xtal	1050	0.001	450000	7.88133e-13	1.19107	0	FMQ	gl, pl, ol, il, uvsp, phosph	50	54.41	2.54	12.18		14.16	0.25	2.22	6.11	3	2.92	1.86	0.06	99.65
VanderAuwera1998	VB-16	xtal	1065	0.001	165600	9.15488e-13	0.778729	0	NNO	gl, pl, pig, aug, uvsp, phosph	47	56.69	2.18	12.53	0.03	11.02	0.22	2.34	5.59	3.06	2.83	1.65	0.32	98.14
VanderAuwera1998	VB-17	xtal	1060	0.001	320400	8.71226e-13	1.05668	0	NNO	gl, pl, pig, aug, uvsp, phosph	30	66.94	1.24	13.97		5.71	0.1	1.03	2.65	3.48	4.13	0.57	0.04	99.82
RappDraper18	L-GM25	xtal	1000	0.001	313200	4.6632e-13	0.764334	dry?		pl, ol, pig, cpx, qtz, ilm, merrillite	15	39.61	3.51	5.91		32.75	0.66	0.89	11.32	0.515	0.242	4.2	0.28	99.61
Toplis1994	Fe-124	xtal	1072	0.0001	669600	9.80651e-13	1.62067	dry	QFM+1.87	gl, pl, cpx, mt, psb, ilm, wht		62.01	2.33	11.31		9.17		2.45	6.18	2.96	1.24	1.23	0.36	98.87
Toplis1994	Fe-125	xtal	1072	0.0001	669600	9.80651e-13	1.62067	dry	QFM+1.87	gl, pl, cpx, mt, psb, ilm, pig, wht		61.16	2.45	11.38		9.23		2.63	6.43	3.01	1.2	1.34	0.15	98.85
